# Supplementary material for: Human β-defensin 3 affects the activity of pro-inflammatory pathways associated with MyD88 and TRIF
Source: Eur J Immunol. 2011 Aug 2;41(11):3291–300. doi: 10.1002/eji.201141648 (PMC3494976; doi:10.1002/eji.201141648)
Supplement: Supplementary file 1 [file eji0041-3291-SD1.zip]

Archive with 3 entries (3 files):
- eji41658_Sup_fig2.xlsx
- movie.mov
- Supporting_information.pdf
