# Supplementary material for: Human β-defensin 3 affects the activity of pro-inflammatory pathways associated with MyD88 and TRIF
Source: Eur J Immunol. 2011 Aug 2;41(11):3291–300. doi: 10.1002/eji.201141648 (PMC3494976; doi:10.1002/eji.201141648)
Supplement: Supplementary file 1 [file eji0041-3291-SD1.zip › eji41658_Sup_fig2.xlsx]

## Sheet: jim.csv
Supplemantary Figure 2: Differentail Expression at 6 hour											Differentail Expression at 1 hour (showing both significant and non-significant values)
LIST 1: Comparing untreated with KLA					LIST 2: Comparing untreated with KLA in the presence of hBD3						LIST 3: Comparing untreated with LPS						LIST 4: Comparing untreated with LPS in the presence of hBD3
ID	logFC	adj.P.Val	SYMBOL		ID	logFC	adj.P.Val	SYMBOL			ID	logFC	P.Value	adj.P.Val	SYMBOL		ID	logFC	P.Value	adj.P.Val	SYMBOL
ILMN_1227018	7.36237	1.17e-05	Il1a		ILMN_1219106	0.909627	0.0102211	Rrad			ILMN_3009243	3.35672	1.21324e-09	3.11765e-05	Dusp2		ILMN_2763245	1.87107	0.000272216	0.997198	Cxcl1
ILMN_2811154	7.10536	2.72e-05	Cxcl2		ILMN_1244801	0.906222	0.00723821	2410066E13Rik			ILMN_2735350	2.4389	6.22073e-09	7.99271e-05	Gdf15		ILMN_2777543	0.249119	0.006004	0.997198	Dst
ILMN_2706462	6.86632	3.22e-07	Il12a		ILMN_1222039	0.883053	0.00559682	Dhx58			ILMN_2763245	4.89219	1.42345e-08	0.000121928	Cxcl1		ILMN_2725155	-0.430936	0.00750818	0.997198	Fnip1
ILMN_2763245	6.64649	5.86e-05	Cxcl1		ILMN_2680770	0.871522	0.00668256	Cysltr1			ILMN_2755008	3.50567	3.50945e-08	0.000202342	Nfkbiz		ILMN_2899863	1.5418	0.00774074	0.997198	Tnf
ILMN_1243066	6.33941	3.21e-06	Il1a		ILMN_2773835	0.860848	0.00565132	LOC670044			ILMN_1242406	2.41454	3.93707e-08	0.000202342	Dusp2		ILMN_1236884	0.230279	0.0080106	0.997198	Ndst4
ILMN_2502136	5.63996	4.37e-06	Cd40		ILMN_2598877	0.805823	0.00226644	Slc7a8			ILMN_1252202	2.19912	7.0787e-08	0.000303169	Tnfaip3		ILMN_2662926	1.49459	0.00816891	0.997198	Egr1
ILMN_3115796	5.60011	1.33e-05	Cd40		ILMN_1222560	0.79212	0.00347917	Srgap2			ILMN_2662926	4.47382	5.9691e-07	0.0017582	Egr1		ILMN_2899578	-0.265373	0.00839483	0.997198	Spert
ILMN_2630045	5.47507	4.83e-08	Il27		ILMN_2786070	0.79147	0.0125166	Gtf3c5			ILMN_2811154	4.14366	5.06746e-07	0.0017582	Cxcl2		ILMN_2926842	-0.622506	0.00855868	0.997198	Flrt2
ILMN_2467245	5.33213	1.44e-05	Tnf		ILMN_2888834	0.760502	0.0167535	Apob48r			ILMN_3001914	2.12982	6.15784e-07	0.0017582	Nfkbia		ILMN_2724558	0.236938	0.0089631	0.997198	Anxa8
ILMN_2737713	5.30367	2.28e-07	Edn1		ILMN_2847332	0.735181	0.033075	Mid1ip1			ILMN_2899863	4.25771	1.28388e-06	0.00299925	Tnf		ILMN_3144673	-0.520868	0.00959647	0.997198	Zfp62
ILMN_2618176	5.28862	1.99e-08	Socs3		ILMN_3126933	0.701667	0.0491608	Tacc1			ILMN_1216764	2.62286	1.24429e-06	0.00299925	Ier3		ILMN_2773741	-0.269538	0.0102865	0.997198	9430034D17Rik
ILMN_2778289	5.21742	6.89e-08	Cxcl2		ILMN_1229240	0.682456	0.00889631	5830454D03Rik			ILMN_2449157	2.48468	2.08488e-06	0.0044646	Tnfsf9		ILMN_2811154	1.30979	0.0103048	0.997198	Cxcl2
ILMN_2733778	5.17409	5.46e-07	Il4i1		ILMN_3153285	0.68098	0.0263773	Evi2a			ILMN_1225192	2.31678	4.7586e-06	0.00940629	Nfkbid		ILMN_2701624	0.25873	0.0108663	0.997198	Olfr1151
ILMN_3009243	5.12425	2.05e-07	Dusp2		ILMN_1218901	0.658654	0.00402978	Tbc1d13			ILMN_2636403	1.7237	5.33019e-06	0.00978356	Axud1		ILMN_2627528	0.187844	0.0110717	0.997198	Es22
ILMN_2899863	5.03831	2.14e-05	Tnf		ILMN_3079421	0.655106	0.0394983	Pde6d			ILMN_2618176	3.86099	9.60254e-06	0.0145151	Socs3		ILMN_2755008	0.848488	0.0119204	0.997198	Nfkbiz
ILMN_2718330	4.8565	4.83e-08	Cish		ILMN_2715042	0.647301	0.0315475	Sdc3			ILMN_2622983	2.81218	9.29159e-06	0.0145151	Dusp1		ILMN_2695874	0.207556	0.0122467	0.997198	Olfr170
ILMN_2847115	4.56918	2.23e-08	Gpr109a		ILMN_2665054	0.64369	0.0252071	Frag1			ILMN_2856095	1.57861	9.50441e-06	0.0145151	Zc3h12a		ILMN_1232019	0.269245	0.0126244	0.997198	Efcab5
ILMN_2777498	4.48229	3.63e-05	Il1b		ILMN_2819679	0.640203	0.0281212	Tmem50a			ILMN_3162407	2.94495	1.35838e-05	0.0191658	Zfp36		ILMN_2690676	0.250069	0.0131266	0.997198	Clca3
ILMN_1246609	4.32941	1.47e-08	Rasgrp1		ILMN_2918977	0.632376	0.0191989	2001-03-01			ILMN_2754985	2.30909	1.4171e-05	0.0191658	Phlda1		ILMN_2443330	0.209751	0.013484	0.997198	Ttr
ILMN_1224472	4.28306	0.000138827	Ccl4		ILMN_1215681	0.623009	0.0285991	Calm3			ILMN_2599782	1.94145	2.81123e-05	0.03612	Irf1		ILMN_2854418	-0.470237	0.0135539	0.997198	Fnip1
ILMN_2712075	4.2503	6.76e-07	Lcn2		ILMN_1240590	0.623005	0.0184388	Necap1			ILMN_2834777	1.74691	3.14268e-05	0.0384559	Irf1		ILMN_2814551	0.238176	0.0143217	0.997198	Defb8
ILMN_2965903	4.1994	5.46e-07	Hdc		ILMN_3123889	0.602815	0.00434921	Zfp277			ILMN_2750515	2.51534	3.82914e-05	0.0447261	Fos		ILMN_2677422	0.245328	0.0159291	0.997198	Bcl2l14
ILMN_2752624	4.18046	7.41e-07	Ccrl2		ILMN_2668696	0.601056	0.00114006	Il13ra1			ILMN_1245924	1.31926	6.07188e-05	0.0678387	Map3k8		ILMN_2638778	-0.743235	0.0162242	0.997198	3300001P08Rik
ILMN_1242406	4.17948	1.77e-07	Dusp2		ILMN_1252076	0.576041	0.0186931	Lyz2			ILMN_1218240	2.13281	0.000250656	0.268379	Cd69		ILMN_1215969	-0.438039	0.0178661	0.997198	Rcor1
ILMN_3160750	4.15737	9.65e-07	AA467197		ILMN_2781030	0.562383	0.0272058	Napsa			ILMN_2777498	3.78037	0.000484817	0.46142	Il1b		ILMN_1231031	0.247169	0.0182294	0.997198	V1rh3
ILMN_1218240	4.10813	9.17e-06	Cd69		ILMN_2949605	0.560778	0.0341318	Ubac2			ILMN_2649068	1.71892	0.000472855	0.46142	Irf1		ILMN_2418483	0.243793	0.0188059	0.997198	Zbtb8
ILMN_2737685	4.08344	8.47e-06	Mmp13		ILMN_2732229	0.545402	0.0140083	Prdx3			ILMN_2752624	1.71169	0.000484577	0.46142	Ccrl2		ILMN_2874816	-0.438766	0.0192331	0.997198	Cdc14b
ILMN_3161253	4.08244	3.33e-07	Shisa3		ILMN_2944226	0.539958	0.0191989	Ccdc124			ILMN_2649067	1.62286	0.001027	0.942528	Irf1		ILMN_2648508	0.271594	0.0192909	0.997198	Dusp15
ILMN_2790382	4.03251	6.05e-09	Gfi1		ILMN_3162570	0.528632	0.0305988	Gnptab			ILMN_2846865	2.51559	0.0814325	0.99976	Actb		ILMN_1250618	-0.558435	0.0200381	0.997198	Zbtb38
ILMN_1223257	4.0271	5.76e-05	Ccl4		ILMN_1214810	0.524219	0.0188921	Arf2			ILMN_1223257	2.47718	0.00628921	0.99976	Ccl4		ILMN_2753836	0.222908	0.0200709	0.997198	BC052055
ILMN_2449157	4.005	6.32e-07	Tnfsf9		ILMN_2971721	0.514121	0.0157184	2410025L10Rik			ILMN_1224472	2.41368	0.0187741	0.99976	Ccl4		ILMN_2594302	0.245561	0.0212932	0.997198	Aadat
ILMN_1230586	3.98391	3.38e-08	Traf1		ILMN_1247267	0.511962	0.0133753	Smox			ILMN_2588055	2.28359	0.100639	0.99976	Actb		ILMN_2724868	-0.561182	0.0214944	0.997198	Appbp2
ILMN_1258791	3.93217	3.22e-08	Jmjd2a		ILMN_2814431	0.50838	0.0197544	Ttc35			ILMN_1377923	2.23697	0.0565684	0.99976	Actb		ILMN_2659724	0.246326	0.0223277	0.997198	Gpr135
ILMN_2479717	3.85674	1.83e-08	Pilra		ILMN_2627299	0.503289	0.047969	Akap9			ILMN_2919411	1.76765	0.00221987	0.99976	Osm		ILMN_2729342	-0.243373	0.0225522	0.997198	Fxyd1
ILMN_2642349	3.85269	3.38e-08	Slc7a2		ILMN_2946088	0.48672	0.0352456	Panx1			ILMN_2625377	1.66787	0.00347148	0.99976	Rgs1		ILMN_2908687	-0.339432	0.0225932	0.997198	Rasgrp3
ILMN_2936165	3.82502	6.58e-07	Bcl2a1c		ILMN_2722623	0.478972	0.0262444	Slc25a28			ILMN_1253919	1.65051	0.0295043	0.99976	Ccl3		ILMN_2765425	0.207968	0.0228317	0.997198	Tle1
ILMN_1253919	3.81156	3.83e-05	Ccl3		ILMN_2627300	0.472772	0.021572	Akap9			ILMN_1220034	1.58103	0.0023844	0.99976	Junb		ILMN_2594049	-0.314875	0.0230504	0.997198	Gtlf3b
ILMN_1230152	3.74536	4.25e-06	Adamts4		ILMN_2918317	0.469228	0.0208313	Adck5			ILMN_1239294	1.38454	0.037228	0.99976	Cdc42ep2		ILMN_2797725	0.172369	0.0238719	0.997198	Otc
ILMN_1221750	3.71659	3.28e-06	Mycl1		ILMN_1215055	0.463194	0.0414699	Tia1			ILMN_2865016	1.36956	0.0265445	0.99976	Cd83		ILMN_2846120	0.183401	0.0243991	0.997198	Cyp2b19
ILMN_1227260	3.58415	5.79e-07	Lad1		ILMN_2485964	0.456122	0.0196511	C130045I22Rik			ILMN_2687169	1.35678	0.0301024	0.99976	Id3		ILMN_2939071	-0.237701	0.0252549	0.997198	Casp3
ILMN_1244866	3.58124	6.19e-07	Gbp5		ILMN_3008748	0.447416	0.0317536	Smad6			ILMN_2897891	1.34874	0.0198849	0.99976	Rgs1		ILMN_2729235	-0.502289	0.02541	0.997198	Ccdc126
ILMN_2964185	3.55683	1.58e-07	H2-M2		ILMN_1230827	0.436772	0.00733765	6030458B15Rik			ILMN_2722938	1.27994	0.00238659	0.99976	Myd116		ILMN_2649548	-0.248131	0.0260694	0.997198	Olfr860
ILMN_2755008	3.5554	2.62e-07	Nfkbiz		ILMN_2670415	0.417532	0.0403397	Snupn			ILMN_1241610	1.2749	0.0763548	0.99976	Adrb2		ILMN_2631656	0.258751	0.0267029	0.997198	1200016B10Rik
ILMN_2778655	3.55197	3.4e-07	Vcam1		ILMN_2899174	0.411253	0.0244891	Efha1			ILMN_2900653	1.27151	0.0227832	0.99976	Gadd45b		ILMN_2688728	-0.495749	0.0272898	0.997198	Pcyt1a
ILMN_3142803	3.54629	0.000422776	Cxcl10		ILMN_2984802	0.409515	0.0352456	Cntnap5a			ILMN_2690551	1.2305	0.118287	0.99976	Nfkbie		ILMN_1220086	-0.24627	0.0272905	0.997198	Yipf7
ILMN_1214071	3.52896	3.52e-06	Ifitm1		ILMN_2938179	0.40198	0.044992	1110002N22Rik			ILMN_2623983	1.22746	0.118752	0.99976	Egr2		ILMN_2717025	0.300271	0.0280351	0.997198	EG208426
ILMN_2735350	3.46101	8.56e-08	Gdf15		ILMN_3068858	0.395761	0.00511611	Rai1			ILMN_2714031	1.20931	0.00811823	0.99976	Errfi1		ILMN_1235323	0.192358	0.0281607	0.997198	Olfr1123
ILMN_1243601	3.45061	1.75e-06	Il6		ILMN_3154231	0.392718	0.0425467	3830406C13Rik			ILMN_2604029	1.15544	0.0394021	0.99976	Klf2		ILMN_2964585	-0.241198	0.028594	0.997198	Tmem116
ILMN_2786442	3.43245	2.62e-07	Ptges		ILMN_2457773	0.390846	0.0381579	E330009J07Rik			ILMN_2634083	1.14793	0.122184	0.99976	Cdkn1a		ILMN_2722488	0.189713	0.0295773	0.997198	Thumpd1
ILMN_3006505	3.39424	3.34e-06	Bcl2a1d		ILMN_3053203	0.383483	0.045298	Mon1b			ILMN_1244424	1.10555	0.0754356	0.99976	Adora2b		ILMN_2898958	-0.375932	0.0298844	0.997198	Hsd3b2
ILMN_2900653	3.38292	8.56e-08	Gadd45b		ILMN_3143577	0.382903	0.0451247	Apaf1			ILMN_2896601	1.04421	0.026386	0.99976	Icam1		ILMN_3154252	0.175975	0.0300717	0.997198	Enpp7
ILMN_2723108	3.37546	0.00433872	Tsc22d1		ILMN_2890762	0.374639	0.0447434	Olfr503			ILMN_1250438	1.03898	0.249155	0.99976	Marcksl1		ILMN_1246138	0.181569	0.0304675	0.997198	Mmp16
ILMN_1215862	3.30625	8.9e-07	Cxcl9		ILMN_2883709	0.367829	0.0465644	Wfdc6a			ILMN_2742042	1.01973	0.0272666	0.99976	Nupr1		ILMN_1252678	0.227157	0.0305906	0.997198	Rab27b
ILMN_2846776	3.28638	9.09e-05	Cdkn1a		ILMN_1229964	0.345665	0.0466322	Gstz1			ILMN_2846775	1.00771	0.162441	0.99976	Cdkn1a		ILMN_1235230	0.172167	0.0307038	0.997198	Pdlim3
ILMN_2740902	3.28042	3.37e-07	Mki67		ILMN_1241721	0.326258	0.0165874	C79127			ILMN_1216972	0.992631	0.206693	0.99976	Clec4e		ILMN_1245338	-0.459496	0.0310759	0.997198	Hip1
ILMN_1227125	3.26493	2.5e-05	4932442L11Rik		ILMN_1232095	0.3227	0.0420643	LOC100047911			ILMN_1230586	0.986754	0.0520491	0.99976	Traf1		ILMN_2853579	0.192084	0.0312486	0.997198	Olfr518
ILMN_1244424	3.24517	7.04e-07	Adora2b		ILMN_2538252	0.317122	0.048088	LOC386149			ILMN_1260448	0.962508	0.110026	0.99976	Plk2		ILMN_1226609	0.185784	0.0313612	0.997198	Olfr1013
ILMN_2700166	3.22714	0.000344309	Ccnd2		ILMN_2975511	0.315124	0.0171301	Olfr516			ILMN_2591777	0.9569	0.0109561	0.99976	Tmem49		ILMN_2717015	0.206722	0.0315052	0.997198	Ccl17
ILMN_2630605	3.22256	0.000172115	Fscn1		ILMN_2736242	0.290318	0.0446475	Cntnap4			ILMN_1228031	0.934912	0.0176444	0.99976	Dusp8		ILMN_1226499	-0.252767	0.0316775	0.997198	Mpl
ILMN_1250696	3.20835	3.09e-06	Tpbg		ILMN_2920676	0.287871	0.0411116	Rfesd			ILMN_2749717	0.92732	0.0622896	0.99976	Bcl3		ILMN_2825144	0.198641	0.0324182	0.997198	Fndc7
ILMN_2574165	3.18824	2.95e-07	Slc7a11		ILMN_2761361	0.287588	0.0403463	Clca2			ILMN_3142803	0.921327	0.331917	0.99976	Cxcl10		ILMN_1225311	-0.321392	0.0325068	0.997198	Ifnar2
ILMN_2749412	3.18101	2.51e-06	Csf2		ILMN_1215484	0.287448	0.0332513	1700122O11Rik			ILMN_2596596	0.904817	0.127798	0.99976	Rgs1		ILMN_2871660	-0.24323	0.0325896	0.997198	Car15
ILMN_1216764	3.17314	8.29e-08	Ier3		ILMN_2422410	0.283181	0.0388818	Vps33b			ILMN_3115796	0.898892	0.393618	0.99976	Cd40		ILMN_2600952	0.168228	0.0326068	0.997198	Pcdhb15
ILMN_2590884	3.1649	8.29e-08	Plaur		ILMN_2682763	0.256124	0.0433597	4930451I11Rik			ILMN_2624100	0.895633	0.00829487	0.99976	Irf1		ILMN_2741360	0.173552	0.0326226	0.997198	H2afy3
ILMN_1238309	3.13734	7.33e-07	A2bp1		ILMN_1216653	0.255217	0.0266786	LOC385235			ILMN_2991255	0.87777	0.417268	0.99976	Gpr84		ILMN_2961541	-0.20317	0.0327796	0.997198	Olfr1309
ILMN_2754985	3.11983	3.65e-07	Phlda1		ILMN_2662427	0.226531	0.0439081	Olfr1347			ILMN_2619330	0.8708	0.02196	0.99976	Plk3		ILMN_3075340	-0.208778	0.0344613	0.997198	P2ry14
ILMN_1237712	3.11926	0.000534333	Irg1		ILMN_1259270	-0.243051	0.0340876	D230036B16Rik			ILMN_1212695	0.848574	0.427035	0.99976	Gpr84		ILMN_2674398	-0.225413	0.0345083	0.997198	Lyg1
ILMN_1228657	3.10545	1.72e-07	Fcgr2b		ILMN_2439453	-0.251333	0.0441504	Zfp704			ILMN_2594714	0.84581	0.24893	0.99976	Ets2		ILMN_2690901	-0.201599	0.0345341	0.997198	Olfr617
ILMN_2628757	3.10417	2.63e-07	Ehd1		ILMN_2469946	-0.253814	0.0340876	2210411A11Rik			ILMN_2591781	0.844559	0.0225497	0.99976	Tmem49		ILMN_1227232	0.186138	0.0346534	0.997198	Svs3a
ILMN_2948143	3.0753	4.29e-08	Slc7a11		ILMN_2632293	-0.25862	0.0274791	6530401N04Rik			ILMN_1213954	0.836593	0.00743289	0.99976	Sgk1		ILMN_2995844	0.187118	0.0348284	0.997198	Taar5
ILMN_2879848	3.07378	9.01e-08	St3gal3		ILMN_2444077	-0.265976	0.0297991	Tomm22			ILMN_2841289	0.832564	0.0262999	0.99976	Tnfaip2		ILMN_3006459	0.229632	0.0349401	0.997198	Serpinb9e
ILMN_2959291	3.05042	3.42e-07	Upp1		ILMN_1240059	-0.272412	0.045298	AI661453			ILMN_3126697	0.815745	0.152005	0.99976	Skil		ILMN_2950302	0.19109	0.0351011	0.997198	Drg1
ILMN_2634083	3.0338	6.41e-06	Cdkn1a		ILMN_1237807	-0.274494	0.0458308	LOC207787			ILMN_2847115	0.771537	0.406608	0.99976	Gpr109a		ILMN_2993652	0.189385	0.0352128	0.997198	Ncan
ILMN_2883164	3.01648	3.09e-06	Serpine2		ILMN_2539109	-0.29335	0.041305	LOC383308			ILMN_2604411	0.754776	0.012416	0.99976	Zc3h12a		ILMN_2753988	0.177969	0.0361486	0.997198	Rtkn
ILMN_3102376	3.0102	8.43e-08	Fcgr2b		ILMN_1223847	-0.295042	0.0205611	Chk			ILMN_1227018	0.725918	0.168681	0.99976	Il1a		ILMN_2432039	-0.320872	0.0361956	0.997198	Zzz3
ILMN_1239398	3.00856	4.38e-06	LOC100046817		ILMN_2743593	-0.2957	0.0420643	Zmat1			ILMN_2772632	0.699356	0.143365	0.99976	Saa3		ILMN_2912318	-0.414159	0.0365284	0.997198	Terf2
ILMN_2645208	2.96328	1.79e-08	Arhgef3		ILMN_2475647	-0.296751	0.0274819	4930517O19Rik			ILMN_2728431	0.689899	0.119664	0.99976	Cdc42ep4		ILMN_2741677	-0.460659	0.0366344	0.997198	Bach1
ILMN_1244291	2.95287	0.0328337	Gja1		ILMN_2469555	-0.296953	0.0358123	Dscr1			ILMN_2711910	0.683532	0.0101088	0.99976	Ifnb1		ILMN_1260009	0.216181	0.037031	0.997198	Emid1
ILMN_1244953	2.93997	1.79e-08	MALT-1		ILMN_1231962	-0.307787	0.0373126	Mycbp			ILMN_2717667	0.674215	0.0310785	0.99976	Pim3		ILMN_2673260	-0.207541	0.0371214	0.997198	Ctrl
ILMN_2722938	2.92558	6.5e-08	Myd116		ILMN_2712305	-0.309183	0.0372565	Dctn4			ILMN_2737713	0.651814	0.301831	0.99976	Edn1		ILMN_2447456	-0.551531	0.0372428	0.997198	Utx
ILMN_2868220	2.9215	5.13e-05	Inhba		ILMN_1214057	-0.320296	0.046296	Psmd11			ILMN_2750740	0.642174	0.269359	0.99976	LOC100048721		ILMN_2724709	0.160319	0.0372954	0.997198	Olig2
ILMN_2688912	2.91647	2.23e-06	F10		ILMN_1218262	-0.320514	0.019858	Nsep1			ILMN_1229680	0.618938	0.269895	0.99976	Flrt3		ILMN_2729447	-0.358048	0.037405	0.997198	9030612M13Rik
ILMN_2992047	2.91173	5.43e-06	Rhof		ILMN_2819951	-0.327707	0.0427625	Lrp12			ILMN_3072427	0.616	0.146598	0.99976	Il1rn		ILMN_2436866	0.189537	0.0374699	0.997198	Usp12
ILMN_1233449	2.89952	0.0001638	LOC100044430		ILMN_2422239	-0.336074	0.030528	Rnf121			ILMN_1250815	0.614302	0.056519	0.99976	Wsb1		ILMN_2800070	0.183443	0.0376593	0.997198	Insrr
ILMN_2740852	2.89824	0.000164401	F2r		ILMN_2595784	-0.340435	0.018092	C76746			ILMN_1235042	0.609277	0.21912	0.99976	Gpr85		ILMN_2749556	-0.191226	0.0383782	0.997198	Mupcdh
ILMN_2856095	2.88714	1.78e-07	Zc3h12a		ILMN_1255242	-0.342235	0.0368534	EG237433			ILMN_1225204	0.602002	0.647181	0.99976	Rsad2		ILMN_2454393	0.213076	0.0386068	0.997198	Ypel1
ILMN_2627041	2.87541	1.38e-07	Cx3cl1		ILMN_1215521	-0.342573	0.0449782	Map2k6			ILMN_1216597	0.597422	0.198864	0.99976	Slc25a25		ILMN_2519536	0.192722	0.0386609	0.997198	Uox
ILMN_1229847	2.87045	4.66e-06	Jmjd2a		ILMN_2689265	-0.344074	0.0393376	Ccrl1			ILMN_1253854	0.596985	0.0903351	0.99976	Tgif1		ILMN_3009243	0.475584	0.0387455	0.997198	Dusp2
ILMN_2594714	2.86972	4.02e-07	Ets2		ILMN_3127190	-0.344532	0.0394786	Gprc5c			ILMN_2484527	0.594779	0.472728	0.99976	Vegfa		ILMN_2603504	0.185705	0.0387709	0.997198	Car2
ILMN_2717366	2.86491	3.91e-06	Oasl1		ILMN_2629069	-0.354257	0.0474114	Ercc8			ILMN_3023230	0.594738	0.0399055	0.99976	Jmjd3		ILMN_2648990	0.165456	0.038878	0.997198	Slco1a4
ILMN_2616028	2.85996	7.02e-07	Ptges		ILMN_1250653	-0.358597	0.0303453	2610002B11Rik			ILMN_2925711	0.5915	0.324933	0.99976	Dusp6		ILMN_2666101	-0.268357	0.0389364	0.997198	Speer6-ps1
ILMN_1213809	2.84794	1.79e-08	Gpr18		ILMN_1240868	-0.366459	0.0449103	Rftn1			ILMN_2590884	0.590454	0.274597	0.99976	Plaur		ILMN_2630495	0.179768	0.0391032	0.997198	Edil3
ILMN_1214634	2.83083	1.83e-08	Aqp9		ILMN_1217454	-0.367303	0.0458308	Lamp2			ILMN_1215209	0.58691	0.419089	0.99976	Clecsf9		ILMN_1231734	-0.538388	0.0392741	0.997198	Nsd1
ILMN_1242630	2.82902	4.83e-08	EG627624		ILMN_2703204	-0.367913	0.0352456	2310061C15Rik			ILMN_3160688	0.586331	0.124896	0.99976	Zfp597		ILMN_1259717	0.167165	0.03941	0.997198	Kcnmb2
ILMN_2634970	2.82858	4.83e-08	Ripk2		ILMN_2584805	-0.370339	0.039138	6430590A07Rik			ILMN_2702406	0.578818	0.176099	0.99976	Pim1		ILMN_2824971	0.214554	0.0396497	0.997198	Gpr158
ILMN_3067259	2.82043	2.74e-08	Ppfia3		ILMN_2750062	-0.373074	0.0401581	Arhgap24			ILMN_2650280	0.575401	0.128464	0.99976	Sod2		ILMN_1233029	0.176016	0.0406197	0.997198	Npas3
ILMN_2433955	2.81772	8.58e-05	Irg1		ILMN_2624018	-0.377863	0.0310679	Eef1d			ILMN_3131766	0.574512	0.537746	0.99976	Trex1		ILMN_2646011	0.210178	0.040706	0.997198	Nlrp5
ILMN_2740207	2.81553	3.92e-07	1200009I06Rik		ILMN_2532423	-0.378318	0.0387161	1700039E15Rik			ILMN_2756435	0.572194	0.199765	0.99976	Cebpb		ILMN_2682120	0.176751	0.0411126	0.997198	Scel
ILMN_2678580	2.8134	4.76e-08	Lass6		ILMN_1252737	-0.378466	0.036391	Vps35			ILMN_2756578	0.571264	0.107043	0.99976	LOC100048721		ILMN_2616290	0.158497	0.0412384	0.997198	Olfr68
ILMN_1239814	2.80549	1.11e-07	2610016D08Rik		ILMN_1251273	-0.380116	0.0384702	Pnpla8			ILMN_1226800	0.569717	0.120854	0.99976	Cd274		ILMN_2691802	0.16745	0.0416647	0.997198	Gcc2
ILMN_2503129	2.80459	1.21e-07	Cd40		ILMN_2631953	-0.382976	0.0217294	Etv1			ILMN_2800859	0.568459	0.212476	0.99976	Brpf1		ILMN_2613682	0.196598	0.0419025	0.997198	Ace
ILMN_1237942	2.78961	2.52e-07	Appl1		ILMN_1225161	-0.383838	0.00985818	Gmps			ILMN_2702303	0.566835	0.34811	0.99976	Ch25h		ILMN_2735350	0.389452	0.0423591	0.997198	Gdf15
ILMN_2777175	2.78729	1.78e-07	2310004N11Rik		ILMN_3099633	-0.38515	0.0281957	Ubr5			ILMN_1250774	0.566177	0.0584765	0.99976	Mdm2		ILMN_1226411	0.161716	0.0425058	0.997198	Lrrc9
ILMN_2846775	2.78722	2.07e-06	Cdkn1a		ILMN_1247787	-0.406496	0.0330849	ORF19			ILMN_1256142	0.564948	0.22724	0.99976	Marcks		ILMN_2471710	0.145792	0.0427271	0.997198	Cobll1
ILMN_1233894	2.78561	4.53e-07	Dtnb		ILMN_2640122	-0.407088	0.0238363	Pmpcb			ILMN_1238505	0.555966	0.0331612	0.99976	Il10		ILMN_2828768	-0.323867	0.042983	0.997198	Usp28
ILMN_1226800	2.76738	2.15e-07	Cd274		ILMN_1254104	-0.407935	0.0279412	D030028O16Rik			ILMN_1247853	0.555707	0.195966	0.99976	Zfp36l1		ILMN_2955671	-0.463531	0.0436424	0.997198	Slc38a2
ILMN_2766105	2.74866	1.79e-08	Mfsd7		ILMN_2642723	-0.411513	0.0285991	Klra10			ILMN_2879759	0.554	0.118738	0.99976	Tagap		ILMN_1256392	0.195341	0.0436644	0.997198	Olfr648
ILMN_2761900	2.73625	5.03e-07	Batf		ILMN_2605767	-0.421796	0.032071	Repin1			ILMN_2689731	0.553639	0.204528	0.99976	Dusp4		ILMN_1238997	-0.169554	0.0439242	0.997198	Rshl1
ILMN_2717015	2.72122	3.1e-06	Ccl17		ILMN_2500700	-0.423694	0.0338658	Rab11b			ILMN_1239806	0.553563	0.146956	0.99976	Rpa3		ILMN_1258853	-0.222505	0.0439567	0.997198	Igsf1
ILMN_1251426	2.7203	4.29e-08	Klf7		ILMN_2649129	-0.435929	0.048088	Eif2s3x			ILMN_2841290	0.552161	0.234994	0.99976	Tnfaip2		ILMN_2645100	0.20161	0.0441106	0.997198	Olfr448
ILMN_1216972	2.71164	0.00103715	Clec4e		ILMN_2743668	-0.447296	0.0286154	Lias			ILMN_1225666	0.551631	0.086556	0.99976	Med7		ILMN_1218571	-0.399074	0.0441833	0.997198	Dhx15
ILMN_2610234	2.70962	1.62e-06	Il15		ILMN_1242572	-0.466918	0.0167046	2006-03-01			ILMN_1232592	0.550782	0.0646548	0.99976	Zbtb17		ILMN_2799969	-0.511725	0.0443402	0.997198	Cdc5l
ILMN_2433213	2.70884	1.21e-07	Klf7		ILMN_2662097	-0.46916	0.00832428	Rab35			ILMN_2780424	0.548753	0.340969	0.99976	Zfp36l1		ILMN_1232821	-0.486311	0.0446946	0.997198	Aph1a
ILMN_1215209	2.70469	0.000374171	Clecsf9		ILMN_1245207	-0.471237	0.0412425	LOC668573			ILMN_2457408	0.54839	0.13313	0.99976	Zswim4		ILMN_3034121	-0.168873	0.0448568	0.997198	Mapt
ILMN_2496288	2.70215	1.21e-07	Cd40		ILMN_2714579	-0.472776	0.0160211	Stag1			ILMN_3121255	0.545469	0.484759	0.99976	Vegfa		ILMN_2929594	0.203132	0.0450332	0.997198	EG317677
ILMN_2648548	2.69483	1.12e-06	Casp7		ILMN_2510875	-0.474574	0.0469802	Dnajb9			ILMN_1255422	0.541918	0.0964733	0.99976	Ccrn4l		ILMN_2686603	-0.641079	0.0456179	0.997198	LOC100046406
ILMN_1249727	2.67295	5.74e-08	Car13		ILMN_2665959	-0.476706	0.00493456	Rnf168			ILMN_2733733	0.541512	0.339509	0.99976	Tlr2		ILMN_2612904	0.225279	0.0460996	0.997198	Anks6
ILMN_2672380	2.67161	7.33e-07	Arhgap22		ILMN_2610204	-0.480539	0.0461223	Mtch2			ILMN_3159149	0.540656	0.0887967	0.99976	Rusc2		ILMN_2608276	0.162351	0.0463621	0.997198	Nup188
ILMN_2700168	2.65797	0.000135757	Ccnd2		ILMN_2980331	-0.481184	0.0372539	Sumo2			ILMN_3095624	0.539027	0.216857	0.99976	Jmjd3		ILMN_2641569	0.170719	0.0470071	0.997198	Gnpnat1
ILMN_1256257	2.65246	4.87e-05	LOC100038882		ILMN_1221702	-0.484309	0.0303453	Plaa			ILMN_2628757	0.535082	0.436035	0.99976	Ehd1		ILMN_2824022	-0.463599	0.04709	0.997198	Map3k7ip3
ILMN_2919411	2.64066	1.47e-08	Osm		ILMN_2802611	-0.488133	0.0332401	Tm9sf2			ILMN_2894040	0.534284	0.19493	0.99976	BC031781		ILMN_3076170	-0.282942	0.0472286	0.997198	Itpr2
ILMN_2997282	2.63999	6.89e-08	Has1		ILMN_2754425	-0.491912	0.0456832	Cdc5l			ILMN_2854004	0.528089	0.160377	0.99976	Spic		ILMN_2602011	-0.548605	0.0475925	0.997198	Papola
ILMN_1253947	2.63273	1.38e-07	Traf1		ILMN_2981871	-0.49368	0.0461223	Tmed9			ILMN_2696610	0.527987	0.379787	0.99976	Slc25a37		ILMN_1242884	0.19455	0.0476538	0.997198	Olfr17
ILMN_2466021	2.62353	9.56e-07	Hivep3		ILMN_2598451	-0.496699	0.0358945	Rabif			ILMN_2496621	0.526448	0.212853	0.99976	Zfp263		ILMN_2710678	-0.371207	0.0478847	0.997198	Nfic
ILMN_2662990	2.61167	1.79e-08	Xkr8		ILMN_1255832	-0.497203	0.0211452	Irgq			ILMN_2618714	0.525755	0.331022	0.99976	Pdgfb		ILMN_2650339	0.156214	0.0479088	0.997198	6330416L07Rik
ILMN_1239294	2.60575	1.74e-07	Cdc42ep2		ILMN_1224589	-0.498215	0.0330849	Tmem77			ILMN_2474858	0.519997	0.195873	0.99976	Tnfaip2		ILMN_2781689	-0.491628	0.0479966	0.997198	Kif2a
ILMN_1260073	2.60416	2.23e-08	D16Ertd472e		ILMN_1230060	-0.501265	0.0477358	LOC545866			ILMN_2627296	0.519758	0.0907219	0.99976	Pvr		ILMN_2951446	-0.222467	0.0481241	0.997198	Ypel5
ILMN_2662322	2.60001	9.22e-07	Ebi3		ILMN_2909346	-0.50551	0.0167364	Mapkapk3			ILMN_3161263	0.517318	0.262508	0.99976	Fzd5		ILMN_2473531	-0.563545	0.0482315	0.997198	Pik3r1
ILMN_1236517	2.59895	3.67e-05	Il18		ILMN_2657921	-0.509081	0.0457848	Tmem57			ILMN_1243885	0.517064	0.212124	0.99976	Plagl2		ILMN_3133267	-0.412682	0.0485234	0.997198	Arid4b
ILMN_2608309	2.59282	1.27e-07	2900057D21Rik		ILMN_1214090	-0.517565	0.0340876	H47			ILMN_2634235	0.516375	0.350245	0.99976	Lrrc33		ILMN_3161810	0.169972	0.0485468	0.997198	Ecg2
ILMN_1249864	2.58501	5.68e-06	A630077B13Rik		ILMN_1249765	-0.525501	0.0496298	Rexo2			ILMN_2926198	0.512343	0.432575	0.99976	2310016C08Rik		ILMN_2622983	0.848233	0.0486968	0.997198	Dusp1
ILMN_2974064	2.58102	1.66e-07	Osbpl3		ILMN_2669569	-0.533172	0.0243209	LOC100047794			ILMN_1227240	0.510541	0.0164748	0.99976	Cdkn2b		ILMN_1215074	0.217373	0.0489657	0.997198	Art2b
ILMN_1227914	2.58097	9.02e-07	LOC667337		ILMN_2884098	-0.53353	0.0171853	Gorasp2			ILMN_1246841	0.50657	0.249904	0.99976	Relb		ILMN_2633457	-0.632955	0.0490034	0.997198	1110057K04Rik
ILMN_2627296	2.56497	9.55e-06	Pvr		ILMN_1225035	-0.533971	0.0149909	Carhsp1			ILMN_2502996	0.500693	0.231382	0.99976	Tpr		ILMN_2712703	0.174518	0.0491553	0.997198	5430432M24Rik
ILMN_1225204	2.54575	0.00113178	Rsad2		ILMN_2660864	-0.536303	0.0181279	Klhl7			ILMN_2850753	0.499481	0.187665	0.99976	Mdm2		ILMN_2631704	0.241963	0.0496335	0.997198	Cfi
ILMN_2619330	2.54469	4.86e-07	Plk3		ILMN_2731592	-0.538937	0.02497	2610019A05Rik			ILMN_3006123	0.497413	0.291911	0.99976	Asns		ILMN_2878245	0.159544	0.0506597	0.997198	Olfr733
ILMN_2491202	2.53924	6.89e-08	Vnn3		ILMN_2605666	-0.54698	0.0263591	Lamp2			ILMN_2596970	0.48189	0.111733	0.99976	Tmem39a		ILMN_1221805	0.210075	0.0513773	0.997198	Dtna
ILMN_1230143	2.53924	1.05e-06	Batf2		ILMN_2896552	-0.55248	0.00950441	Timm8a1			ILMN_1245710	0.481172	0.0155322	0.99976	Ccl2		ILMN_2679662	-0.432863	0.0514745	0.997198	Tada1l
ILMN_2860649	2.53584	6.73e-07	Gbp6		ILMN_2702039	-0.555088	0.0427188	Cblb			ILMN_1256257	0.479626	0.621066	0.99976	LOC100038882		ILMN_2488717	0.154808	0.0516919	0.997198	Zfp53
ILMN_1244513	2.5271	3.56e-05	Gbp3		ILMN_1252431	-0.560743	0.045298	Osbp			ILMN_1233293	0.477804	0.554598	0.99976	Gbp1		ILMN_1224546	-0.461412	0.0521218	0.997198	Cul3
ILMN_2918002	2.52679	1.94e-05	Gbp3		ILMN_2722583	-0.563423	0.0124114	Tbc1d25			ILMN_2975375	0.476844	0.224477	0.99976	Mtmr14		ILMN_2594584	-0.181057	0.0521687	0.997198	Asph
ILMN_1227240	2.52167	1.05e-06	Cdkn2b		ILMN_1248733	-0.564418	0.0332513	Pa2g4			ILMN_1219946	0.476746	0.207285	0.99976	Il10ra		ILMN_2857114	-0.287905	0.0525062	0.997198	Strbp
ILMN_2638491	2.51239	1.6e-06	Slamf7		ILMN_1243741	-0.564724	0.00345354	Rora			ILMN_2964185	0.472871	0.431453	0.99976	H2-M2		ILMN_3161068	0.19716	0.0527458	0.997198	Olfr106
ILMN_1212695	2.50293	3.8e-08	Gpr84		ILMN_1237033	-0.570802	0.0484096	LOC384710			ILMN_2767635	0.470847	0.237712	0.99976	Tmem49		ILMN_1245795	-0.616554	0.0527467	0.997198	Ahcyl1
ILMN_1214255	2.50214	0.000127782	Cd200		ILMN_2676074	-0.572517	0.00519695	LOC100047905			ILMN_2665050	0.469446	0.0935726	0.99976	Map3k14		ILMN_2641420	-0.158922	0.0530933	0.997198	Olfr1508
ILMN_3107690	2.49045	0.000382808	1700047I17Rik1		ILMN_2701093	-0.574739	0.0340876	Jak1			ILMN_2502136	0.466827	0.593154	0.99976	Cd40		ILMN_3006611	-0.427298	0.0533022	0.997198	Map3k1
ILMN_2573998	2.481	6.78e-07	D230007L07Rik		ILMN_1230976	-0.575434	0.0409225	LOC100046343			ILMN_2851576	0.464663	0.417021	0.99976	Tnfsf14		ILMN_2971043	0.138507	0.0533995	0.997198	V1rd6
ILMN_2910990	2.48043	1.68e-07	Gphn		ILMN_2617335	-0.578443	0.0499108	Ndufb5			ILMN_1238547	0.462953	0.0140257	0.99976	Areg		ILMN_2686361	-0.171366	0.053695	0.997198	Lyst
ILMN_1247257	2.47869	2.77e-08	Gpd2		ILMN_2976120	-0.589218	0.0419279	2400003C14Rik			ILMN_2509737	0.462461	0.64263	0.99976	Trex1		ILMN_2593813	0.16516	0.0537383	0.997198	Armc8
ILMN_1256645	2.464	3.41e-07	Zfpn1a1		ILMN_2611874	-0.591367	0.0213455	Ptplad1			ILMN_2660851	0.461495	0.295274	0.99976	Bcl10		ILMN_1231971	-0.48072	0.0539688	0.997198	Zmym5
ILMN_1224637	2.46069	6.93e-06	Foxq1		ILMN_2858523	-0.595753	0.0265797	1810064F22Rik			ILMN_2975377	0.460101	0.222288	0.99976	Mtmr14		ILMN_2891065	-0.218116	0.0542326	0.997198	Olfr1443
ILMN_1237606	2.45426	1.99e-07	2310007G05Rik		ILMN_1232041	-0.601876	0.00314048	Klf6			ILMN_2790241	0.458237	0.196678	0.99976	Herpud1		ILMN_1230599	0.155146	0.0543226	0.997198	Adam23
ILMN_2725927	2.45195	0.000401747	Serpina3g		ILMN_2723881	-0.611834	0.0363816	Hcfc1			ILMN_1239219	0.457849	0.577057	0.99976	Mx2		ILMN_1245248	-0.149128	0.0544312	0.997198	Tbc1d16
ILMN_2989955	2.45046	0.0035073	Bmp1		ILMN_2716464	-0.611944	0.034756	Gorasp2			ILMN_2711948	0.457796	0.313352	0.99976	LOC100047619		ILMN_1248849	0.188229	0.0544361	0.997198	Gsta2
ILMN_1219869	2.44372	0.000216746	Il15		ILMN_2465770	-0.62088	0.0336853	Usp14			ILMN_2606295	0.45733	0.284329	0.99976	Gch1		ILMN_2594644	-0.190247	0.0546486	0.997198	Lrrc48
ILMN_1250435	2.43806	5.16e-08	1700029G01Rik		ILMN_2786164	-0.623446	0.0293496	Arhgap1			ILMN_2643513	0.455597	0.312804	0.99976	Asns		ILMN_2661340	-0.579489	0.0548966	0.997198	Slco4a1
ILMN_2600744	2.41641	9.76e-05	Rgs16		ILMN_2496310	-0.633465	0.0451471	U2af2			ILMN_2785648	0.45396	0.588245	0.99976	Cd207		ILMN_2806851	-0.49977	0.0552619	0.997198	Pdcd10
ILMN_1252202	2.41595	1.63e-07	Tnfaip3		ILMN_1213881	-0.634945	0.0475275	1110003P22Rik			ILMN_2634970	0.453404	0.0974383	0.99976	Ripk2		ILMN_1227352	0.155297	0.0553236	0.997198	Adamts19
ILMN_1244479	2.40184	1.78e-07	Vnn3		ILMN_1245733	-0.642077	0.0385282	Ddx49			ILMN_2790246	0.452567	0.171906	0.99976	Herpud1		ILMN_1231649	0.179925	0.05546	0.997198	Vipr1
ILMN_2663230	2.38079	1.66e-07	Slco3a1		ILMN_2681516	-0.642979	0.00977948	Slc39a6			ILMN_3109989	0.451455	0.203463	0.99976	Pfdn4		ILMN_2747728	-0.302079	0.0562276	0.997198	Pde7b
ILMN_2721571	2.38024	6.13e-07	Slamf1		ILMN_3007312	-0.650543	0.0293496	Nhlrc2			ILMN_2870965	0.450755	0.210794	0.99976	Dusp4		ILMN_3154269	0.188593	0.0562764	0.997198	Prx
ILMN_1250704	2.37951	2.39e-06	Rcsd1		ILMN_2668319	-0.653175	0.0116402	Hsp90aa1			ILMN_1231814	0.448262	0.413688	0.99976	Ccl5		ILMN_1215537	0.189326	0.0566672	0.997198	Baiap2l2
ILMN_2725188	2.37709	1.76e-05	Atp10a		ILMN_2955104	-0.653809	0.0109885	Naca			ILMN_2854878	0.447807	0.223946	0.99976	Necap1		ILMN_1226376	-0.162453	0.0568848	0.997198	Zswim2
ILMN_1231814	2.37434	0.000238804	Ccl5		ILMN_1242066	-0.654951	0.0412254	Abcf2			ILMN_2740222	0.44761	0.175797	0.99976	Zfp644		ILMN_3025252	-0.171379	0.0572221	0.997198	Trpm3
ILMN_2625377	2.37429	0.00034967	Rgs1		ILMN_2614884	-0.655111	0.0243209	Pja1			ILMN_2895293	0.443884	0.272237	0.99976	BC003993		ILMN_2717788	0.175643	0.0573492	0.997198	Vwa3a
ILMN_2660555	2.36771	3.91e-06	Bcl2a1d		ILMN_1213020	-0.655269	0.0396959	EG433865			ILMN_1217567	0.443673	0.16495	0.99976	Med31		ILMN_2513536	0.202344	0.0577358	0.997198	Ythdf3
ILMN_2796429	2.35267	3.57e-06	Psip1		ILMN_2815107	-0.656231	0.00590836	Gosr2			ILMN_2648200	0.442813	0.142423	0.99976	Itpkc		ILMN_2606429	0.155088	0.0580639	0.997198	Ezh2
ILMN_2897891	2.35147	2.63e-05	Rgs1		ILMN_2713841	-0.660614	0.024432	Hspd1			ILMN_2747331	0.44249	0.214688	0.99976	2400010D15Rik		ILMN_2506528	-0.471506	0.0581461	0.997198	Utx
ILMN_2890357	2.35077	1.3e-05	2610027C15Rik		ILMN_1258658	-0.668549	0.0407601	D130072O21Rik			ILMN_2723907	0.441994	0.14611	0.99976	Med6		ILMN_2637939	0.177602	0.0581598	0.997198	5830483C08Rik
ILMN_2645493	2.34276	1.08e-07	Pvrl2		ILMN_1242508	-0.676213	0.0338658	Pin4			ILMN_2603647	0.441493	0.246773	0.99976	Clec2d		ILMN_1247268	0.148661	0.0582122	0.997198	Zwilch
ILMN_3112011	2.31549	3.38e-08	Dusp16		ILMN_2729634	-0.684533	0.0137276	Cklf			ILMN_1226447	0.439058	0.28049	0.99976	Sema4b		ILMN_1231309	-0.492269	0.0583279	0.997198	Ly9
ILMN_1242457	2.3138	1.49e-06	Fpr2		ILMN_2730463	-0.6898	0.0156414	Cdt1			ILMN_2831579	0.438407	0.154253	0.99976	Kctd5		ILMN_2671708	-0.540955	0.0583522	0.997198	Dnajc5
ILMN_2731989	2.30866	2.78e-07	Ext1		ILMN_1259482	-0.693034	0.0387608	Pabpc1			ILMN_2732689	0.437446	0.291599	0.99976	Smc1a		ILMN_2611591	0.156669	0.0587586	0.997198	Serpina3b
ILMN_1246770	2.29964	0.000436555	Ybx3		ILMN_1240256	-0.700943	0.0040088	Slc9a3r1			ILMN_3002181	0.435829	0.13418	0.99976	Ppif		ILMN_3124885	-0.447919	0.0590199	0.997198	Pdpk1
ILMN_2952841	2.29606	1.03e-07	Usp47		ILMN_1237075	-0.704499	0.0326224	Etfa			ILMN_1256996	0.433452	0.00165247	0.99976	Maff		ILMN_2960774	-0.352498	0.0590453	0.997198	Zfp764
ILMN_1239219	2.29269	0.000204504	Mx2		ILMN_1213808	-0.705781	0.0127649	LOC270186			ILMN_2918002	0.431255	0.515758	0.99976	Gbp3		ILMN_1227215	0.149472	0.0592295	0.997198	Bhlhb4
ILMN_2606295	2.29178	2.85e-07	Gch1		ILMN_1222674	-0.711752	0.0457287	LOC100046746			ILMN_1217041	0.430624	0.492695	0.99976	Cd86		ILMN_2705554	0.178037	0.0595942	0.997198	Nek2
ILMN_1241890	2.28827	3.41e-07	Klf7		ILMN_1239729	-0.719022	0.0473699	Kif1b			ILMN_2490803	0.430341	0.310682	0.99976	Znhit2		ILMN_2692270	0.1959	0.0596907	0.997198	Tead3
ILMN_2887630	2.28098	9.28e-06	Fabp3		ILMN_1216382	-0.731758	0.0398527	Aco1			ILMN_2610234	0.42825	0.50209	0.99976	Il15		ILMN_2455694	0.16058	0.0597004	0.997198	Vmn2r122
ILMN_2959293	2.28064	2.85e-07	Upp1		ILMN_2712490	-0.733066	0.0438423	Tmcc1			ILMN_2701991	0.428136	0.253731	0.99976	Dscr1		ILMN_2697830	0.196494	0.059752	0.997198	Cd44
ILMN_2920027	2.28025	6.35e-07	Dtnb		ILMN_1250676	-0.735169	0.0253108	LOC382096			ILMN_3006505	0.426821	0.524772	0.99976	Bcl2a1d		ILMN_3155274	-0.297109	0.0601608	0.997198	Ube3a
ILMN_2959292	2.27428	1.34e-05	Upp1		ILMN_1225360	-0.740196	0.0217707	Ythdf2			ILMN_3122961	0.42619	0.573336	0.99976	Gbp2		ILMN_2721789	0.155879	0.0603152	0.997198	Slc12a8
ILMN_1233146	2.27375	3.21e-07	Rasgrf1		ILMN_2800655	-0.76815	0.016472	Etfa			ILMN_1254814	0.426041	0.180334	0.99976	Clk1		ILMN_2475363	-0.229386	0.0603667	0.997198	Zfp61
ILMN_1224434	2.27334	9.56e-07	Mtdh		ILMN_2680781	-0.787148	0.022565	Arl8a			ILMN_1217241	0.425806	0.134648	0.99976	Klhl25		ILMN_2452628	-0.229261	0.0604905	0.997198	Zfp566
ILMN_2991255	2.26551	2.65e-07	Gpr84		ILMN_2955671	-0.795283	0.0422266	Slc38a2			ILMN_2962364	0.425463	0.301478	0.99976	Rufy3		ILMN_2609064	0.185668	0.0606492	0.997198	Csl
ILMN_1237471	2.26098	0.0130767	Nlrp3		ILMN_1258415	-0.798478	0.017554	Mat2a			ILMN_2718330	0.418564	0.260655	0.99976	Cish		ILMN_1220485	0.145409	0.0609064	0.997198	Itgb2l
ILMN_1218247	2.2575	3.34e-06	Palld		ILMN_2637365	-0.799924	0.0184388	Med28			ILMN_1251729	0.417056	0.403208	0.99976	Nfe2l1		ILMN_1253090	0.190267	0.0612105	0.997198	Ugdh
ILMN_1253874	2.24675	0.000377769	Serpinb2		ILMN_2691227	-0.800286	0.0234296	Hsdl1			ILMN_2616877	0.412621	0.0850417	0.99976	Slc39a1		ILMN_2713866	0.212431	0.061282	0.997198	Ptger3
ILMN_2617820	2.24251	1.39e-07	Ppp3cc		ILMN_1255473	-0.809843	0.0383267	Txndc12			ILMN_2663328	0.412347	0.249149	0.99976	Ccdc99		ILMN_2624862	-0.397769	0.0615305	0.997198	Rap2a
ILMN_2701562	2.23969	3.57e-06	2610103J23Rik		ILMN_2857570	-0.839726	0.0335321	Rpl29			ILMN_2606136	0.412138	0.227865	0.99976	AA691260		ILMN_2806803	0.194272	0.0619664	0.997198	Olfr1257
ILMN_1245579	2.23503	6.14e-06	Jak2		ILMN_1213364	-0.842376	0.0220412	LOC638892			ILMN_2732996	0.412029	0.164377	0.99976	Gpr68		ILMN_2706226	0.155379	0.0619782	0.997198	Olfr811
ILMN_3001914	2.215	1.41e-06	Nfkbia		ILMN_2536024	-0.847094	0.04184	LOC635470			ILMN_2694917	0.411577	0.298071	0.99976	Sap30		ILMN_3009010	-0.413765	0.0624152	0.997198	Suz12
ILMN_1217458	2.20841	8.6e-07	8430403J19Rik		ILMN_2606804	-0.848707	0.00296139	Alcam			ILMN_2473718	0.409575	0.371319	0.99976	Lrch1		ILMN_2689259	-0.538888	0.0625781	0.997198	Pi4kb
ILMN_1214092	2.20794	1.64e-06	Gphn		ILMN_2704637	-0.861647	0.0163582	Mdfic			ILMN_2635348	0.408419	0.193707	0.99976	Iqcb1		ILMN_2790839	0.174216	0.0627626	0.997198	Jam2
ILMN_2695412	2.20696	7.48e-05	AI451617		ILMN_2671767	-0.869771	0.0152218	Ift20			ILMN_1251426	0.407326	0.4497	0.99976	Klf7		ILMN_2875585	0.143603	0.0628185	0.997198	Prl2c3
ILMN_2656021	2.20662	1.07e-06	Osbpl3		ILMN_2661340	-0.875219	0.00799895	Slco4a1			ILMN_2612007	0.407258	0.146455	0.99976	Nfkbib		ILMN_3038404	-0.499487	0.0628339	0.997198	Tcf25
ILMN_2663930	2.20601	1.54e-05	Slfn1		ILMN_2640927	-0.894229	0.00183074	Slc23a2			ILMN_1239221	0.407224	0.450861	0.99976	2310016C08Rik		ILMN_2753867	0.140407	0.0630011	0.997198	Scgb3a2
ILMN_2966386	2.20296	9.01e-08	Rcl1		ILMN_2755511	-0.896339	0.0219932	BC039210			ILMN_1241970	0.40717	0.220506	0.99976	Zfp259		ILMN_3163495	-0.237607	0.0631725	0.997198	LOC100044089
ILMN_2576736	2.19242	2.48e-06	Nfkb1		ILMN_2684316	-0.90068	0.00468242	P2ry1			ILMN_3123836	0.404701	0.240513	0.99976	Nudt7		ILMN_2635197	0.153242	0.0634068	0.997198	Psapl1
ILMN_1225932	2.19185	8.07e-05	Ccnd2		ILMN_2605465	-0.903687	0.036522	Snx1			ILMN_1214150	0.404661	0.290236	0.99976	Gng2		ILMN_1235813	0.170889	0.0634298	0.997198	Olfr1295
ILMN_2702208	2.18903	4.68e-06	Nod2		ILMN_2806029	-0.938873	0.0117378	Sfrs2			ILMN_2740207	0.404582	0.263633	0.99976	1200009I06Rik		ILMN_2710380	-0.32962	0.0634552	0.997198	Gabpb2
ILMN_2790373	2.18797	2.5e-05	Snn		ILMN_1235908	-0.956874	0.00867587	Fabp5			ILMN_2734661	0.403385	0.312092	0.99976	Hagh		ILMN_2718157	-0.132084	0.0634895	0.997198	Impa1
ILMN_2865016	2.1873	1.53e-05	Cd83		ILMN_2758452	-0.967791	0.0230435	Hn1			ILMN_2654952	0.40218	0.436188	0.99976	LOC100040592		ILMN_1247634	0.1617	0.0635088	0.997198	Ptgdr
ILMN_2674367	2.17707	7.02e-07	Agrn		ILMN_2680262	-1.05712	0.015355	Polr2g			ILMN_3143577	0.401999	0.35042	0.99976	Apaf1		ILMN_2750431	-0.20853	0.0635931	0.997198	Dst
ILMN_3072427	2.16628	4.3e-06	Il1rn		ILMN_2674720	-1.11016	0.0396117	Ptges3			ILMN_3161878	0.401899	0.17133	0.99976	Bid		ILMN_1221494	0.189345	0.063608	0.997198	Ubtd2
ILMN_2617478	2.16603	1.67e-05	Psip1		ILMN_1249586	-1.14907	0.0177487	Hspa8			ILMN_2835443	0.401802	0.0987169	0.99976	Ube2f		ILMN_2965414	0.182709	0.0636622	0.997198	Ankrd22
ILMN_2742042	2.15537	0.00667584	Nupr1		ILMN_2657478	-1.16659	0.0245308	Cd53			ILMN_2715876	0.401382	0.563235	0.99976	Pols		ILMN_1237483	-0.386486	0.0637228	0.997198	Rnf216
ILMN_2694557	2.15005	3.8e-08	A230066D03Rik		ILMN_1230065	-1.17343	0.00232332	LOC245892			ILMN_2652909	0.400194	0.448205	0.99976	Ddit3		ILMN_2852979	0.167224	0.0637609	0.997198	Adh5
ILMN_2516833	2.13293	0.00013671	Zhx2								ILMN_2642063	0.400141	0.372464	0.99976	Ict1		ILMN_3157483	-0.36462	0.0646538	0.997198	Ets1
ILMN_1253972	2.13282	3.4e-06	Irak3								ILMN_1220430	0.399896	0.174049	0.99976	Ccdc28b		ILMN_1227750	0.14276	0.0646661	0.997198	Kcnk18
ILMN_2711910	2.12922	8.37e-06	Ifnb1								ILMN_2849285	0.39982	0.240636	0.99976	Krt10		ILMN_2589686	-0.20525	0.0646804	0.997198	Gtf2ird1
ILMN_1244891	2.12633	7.13e-06	Cst7								ILMN_3151510	0.397507	0.555802	0.99976	Sertad2		ILMN_1231851	-0.514264	0.0649366	0.997198	Enpp1
ILMN_2544890	2.12478	2.85e-07	Pde4b								ILMN_1214953	0.397029	0.156784	0.99976	Rusc2		ILMN_2908406	-0.241955	0.0652483	0.997198	Prodh
ILMN_1246808	2.12348	0.00193975	Serpine2								ILMN_2794796	0.396606	0.266624	0.99976	E2f4		ILMN_2660864	-0.405644	0.0652588	0.997198	Klhl7
ILMN_2592476	2.12227	2.27e-06	Nfkb1								ILMN_2752224	0.396553	0.208827	0.99976	Mrps28		ILMN_2785353	0.165698	0.0652918	0.997198	Il17rc
ILMN_3006767	2.10683	0.000112767	Mlkl								ILMN_2743244	0.396267	0.523854	0.99976	Cd86		ILMN_2998807	-0.469667	0.0653547	0.997198	Stard8
ILMN_2772632	2.1064	2.22e-06	Saa3								ILMN_2620574	0.396143	0.383196	0.99976	Atg16l1		ILMN_2721413	-0.233993	0.0654405	0.997198	Slc16a11
ILMN_2937738	2.09992	5.37e-08	Irak2								ILMN_2923463	0.396124	0.135479	0.99976	Kif23		ILMN_2676207	0.188301	0.0655353	0.997198	Prl5a1
ILMN_1254561	2.08815	1.16e-05	Csf1								ILMN_2638333	0.395265	0.272466	0.99976	Sbno2		ILMN_1259544	-0.264649	0.0656886	0.997198	Wdr67
ILMN_2938704	2.08182	3.72e-05	Il15								ILMN_2800881	0.395138	0.329984	0.99976	A430005L14Rik		ILMN_1232121	-0.501704	0.0657938	0.997198	Zeb2
ILMN_1228031	2.07702	4.06e-07	Dusp8								ILMN_2617468	0.394915	0.449876	0.99976	Chac1		ILMN_2712675	-0.502928	0.0660763	0.997198	4732418C07Rik
ILMN_2799361	2.07162	7.64e-07	Tnip1								ILMN_1212648	0.394632	0.196675	0.99976	4732496O08Rik		ILMN_2643159	-0.597224	0.0660846	0.997198	Sirt1
ILMN_2793260	2.06248	4.15e-06	Micall2								ILMN_3105075	0.394436	0.326569	0.99976	Polr2d		ILMN_3150519	0.242412	0.0663688	0.997198	Slc39a5
ILMN_2622671	2.06082	0.00563749	Acsl1								ILMN_2624135	0.394239	0.402188	0.99976	Polr2d		ILMN_2793616	-0.375725	0.0667429	0.997198	Lin54
ILMN_1226048	2.05894	2.4e-06	AI504432								ILMN_2825391	0.393346	0.128309	0.99976	Mobkl2c		ILMN_2723355	-0.173331	0.0670709	0.997198	Stk35
ILMN_2629375	2.05553	3.91e-06	1110038F14Rik								ILMN_2690306	0.392862	0.371304	0.99976	Polr2d		ILMN_1225711	0.182558	0.0671214	0.997198	Olfr361
ILMN_2863437	2.05419	1.35e-05	1110038F14Rik								ILMN_2777217	0.391951	0.123655	0.99976	Cog3		ILMN_2936594	0.190796	0.0673947	0.997198	Olfr1186
ILMN_1215120	2.05396	3.23e-05	Sema4a								ILMN_1250865	0.391931	0.156075	0.99976	Golga5		ILMN_2719755	-0.148121	0.0674631	0.997198	Cart
ILMN_2688888	2.05353	1.24e-05	Gca								ILMN_3104289	0.39165	0.236185	0.99976	Rad17		ILMN_1226042	0.223856	0.0675406	0.997198	Cplx1
ILMN_3112268	2.04805	6.5e-08	Dnmt3l								ILMN_1236716	0.390855	0.264074	0.99976	1200016B10Rik		ILMN_1255570	-0.541983	0.0676059	0.997198	Atp6v1a
ILMN_2896601	2.04529	9.56e-07	Icam1								ILMN_1222471	0.390535	0.422395	0.99976	Gmfg		ILMN_2715636	0.133954	0.0677945	0.997198	Atp8a2
ILMN_2964841	2.03643	1.75e-07	Ppfibp2								ILMN_2627441	0.390238	0.482812	0.99976	Peli1		ILMN_2688797	-0.177002	0.068145	0.997198	Ankrd32
ILMN_2511249	2.03628	1.58e-06	scl0002785.1_49								ILMN_2843782	0.390086	0.39738	0.99976	Tpst2		ILMN_1232779	0.222373	0.0681845	0.997198	Sfrp5
ILMN_2793464	2.03506	2.93e-05	Oasl1								ILMN_2778279	0.389277	0.208649	0.99976	Fosb		ILMN_2622997	-0.149874	0.0682817	0.997198	Sesn3
ILMN_3026557	2.02702	1.97e-06	Rbpms								ILMN_2835117	0.388871	0.0533445	0.99976	Ccl7		ILMN_1236724	-0.178973	0.0682969	0.997198	Tnc
ILMN_1259100	2.02305	3.23e-05	Pilrb1								ILMN_1255849	0.3888	0.233391	0.99976	Zdhhc13		ILMN_2456200	-0.155208	0.06855	0.997198	Zfp318
ILMN_2663249	2.02293	2.59e-05	Slamf9								ILMN_2805207	0.388137	0.239401	0.99976	B020018G12Rik		ILMN_3028324	-0.391334	0.0685745	0.997198	Tug1
ILMN_1251164	2.0125	4.13e-07	Usp47								ILMN_3040816	0.387868	0.0498906	0.99976	Pibf1		ILMN_2915059	-0.353349	0.0686071	0.997198	Dgkz
ILMN_1218116	2.01077	0.00217289	Bmp1								ILMN_1230583	0.386247	0.360736	0.99976	Rbx1		ILMN_1230566	0.131664	0.0686115	0.997198	Olfr1443
ILMN_1242969	2.008	6.46e-07	D030041G07Rik								ILMN_1224250	0.384946	0.230772	0.99976	B230342M21Rik		ILMN_1226816	0.217215	0.0687256	0.997198	Klrk1
ILMN_2793844	2.00674	4.85e-07	Stk40								ILMN_2597923	0.384487	0.0101201	0.99976	Prdm1		ILMN_2850595	-0.186581	0.0688092	0.997198	Pnpla5
ILMN_1248696	1.99867	1.23e-07	Lrrc8c								ILMN_3008733	0.384402	0.390096	0.99976	AA960436		ILMN_2748839	-0.380125	0.0688508	0.997198	Nup50
ILMN_2746132	1.99862	1.81e-06	Fnbp1l								ILMN_2694659	0.383304	0.227513	0.99976	Ckap5		ILMN_2665340	0.179738	0.0689262	0.997198	Slc7a15
ILMN_2946672	1.98796	0.00015026	2310014L17Rik								ILMN_2614522	0.383257	0.118972	0.99976	Ube2f		ILMN_3003335	-0.521774	0.0690587	0.997198	Gcc2
ILMN_2829594	1.98716	0.000407386	Hspa1a								ILMN_2811737	0.383162	0.367139	0.99976	Casp4		ILMN_2629959	-0.292643	0.0690894	0.997198	Cast
ILMN_2483422	1.98423	0.00610474	LOC100040462								ILMN_3116560	0.38271	0.689158	0.99976	St3gal5		ILMN_2520096	-0.260641	0.0692205	0.997198	Zfp62
ILMN_1224964	1.97618	8.25e-05	9530073A13Rik								ILMN_2764883	0.382509	0.280602	0.99976	Mafg		ILMN_2634059	0.16337	0.0692247	0.997198	Cetn1
ILMN_1226909	1.97238	2.11e-06	5730433N10Rik								ILMN_2761046	0.382374	0.428917	0.99976	Slc25a33		ILMN_2508639	-0.305765	0.069271	0.997198	Zfp451
ILMN_2416218	1.96907	5.03e-07	5530400B01Rik								ILMN_1249727	0.382041	0.083046	0.99976	Car13		ILMN_2709810	0.112016	0.0695786	0.997198	C730036D15Rik
ILMN_2713538	1.96679	0.000988966	Bmp1								ILMN_2929221	0.381962	0.324978	0.99976	Crlf3		ILMN_2629922	0.157601	0.0697177	0.997198	Nanp
ILMN_1216265	1.95874	2.72e-05	Tshz1								ILMN_2792924	0.381424	0.299346	0.99976	Gstk1		ILMN_1238741	-0.29685	0.069761	0.997198	Commd2
ILMN_2711772	1.95708	3.91e-06	Micall2								ILMN_2861787	0.380748	0.00930816	0.99976	Tmem49		ILMN_1216764	0.590635	0.0700337	0.997198	Ier3
ILMN_2488266	1.95474	1.41e-05	Tnfrsf5								ILMN_2737685	0.380145	0.158226	0.99976	Mmp13		ILMN_2758651	0.175641	0.0700571	0.997198	Serpine1
ILMN_2660263	1.95128	9.55e-06	Bcl2a1b								ILMN_1224256	0.379103	0.234968	0.99976	Erlin1		ILMN_2876653	0.176551	0.0703119	0.997198	Clec4f
ILMN_1254929	1.95072	2.59e-06	Rcl1								ILMN_3067831	0.377779	0.275379	0.99976	Zfp187		ILMN_2749719	0.206314	0.0703466	0.997198	4930515G01Rik
ILMN_1250149	1.94633	7.25e-07	Dnmt3l								ILMN_2596396	0.376715	0.237291	0.99976	Grasp		ILMN_2750558	-0.475193	0.0704233	0.997198	Mamdc2
ILMN_1215081	1.94496	4.25e-05	F630047D10Rik								ILMN_1221920	0.376577	0.499554	0.99976	Plekhg3		ILMN_1243833	0.149589	0.0705753	0.997198	LOC100048514
ILMN_1238547	1.94266	1.38e-07	Areg								ILMN_2651534	0.376359	0.279862	0.99976	Rnf8		ILMN_1245217	0.153968	0.0706883	0.997198	Cyp2c50
ILMN_2901402	1.94176	2.23e-08	Dcun1d3								ILMN_2667614	0.375983	0.29002	0.99976	Josd2		ILMN_2589893	-0.360676	0.0707516	0.997198	Tbrg4
ILMN_1240661	1.94173	7.53e-07	Il18								ILMN_1229993	0.375787	0.345491	0.99976	Dnajc12		ILMN_1252036	-0.498598	0.0708916	0.997198	Fgd4
ILMN_3127790	1.9391	3.91e-06	Ikzf1								ILMN_1222401	0.375684	0.24249	0.99976	Tfpt		ILMN_1253578	-0.21388	0.0709776	0.997198	Ywhah
ILMN_2728584	1.93716	2.41e-06	Hak-pending								ILMN_1225182	0.375654	0.329324	0.99976	Cdca3		ILMN_2721169	0.167432	0.0710823	0.997198	Atp13a4
ILMN_3115162	1.93678	0.000140717	Jak2								ILMN_2751304	0.374938	0.31364	0.99976	Ell		ILMN_2927168	0.160458	0.0711225	0.997198	OTTMUSG00000008911
ILMN_1260448	1.93538	5.01e-06	Plk2								ILMN_2671878	0.374654	0.306773	0.99976	3110037I16Rik		ILMN_1258236	0.230836	0.0711384	0.997198	Olfr152
ILMN_3123195	1.92605	3.21e-07	Slc1a2								ILMN_3134607	0.373747	0.317732	0.99976	Trim3		ILMN_2677270	-0.167415	0.0711495	0.997198	Peg3
ILMN_3148543	1.92597	0.000383626	Src								ILMN_2758073	0.372848	0.252801	0.99976	Dmtf1		ILMN_1222022	-0.269761	0.0711639	0.997198	Kifap3
ILMN_2690551	1.92311	0.000148108	Nfkbie								ILMN_1247048	0.372637	0.198231	0.99976	Znrd1		ILMN_2659523	-0.197241	0.0712297	0.997198	Svil
ILMN_3083163	1.92008	4.37e-06	Cp								ILMN_3148543	0.372028	0.398621	0.99976	Src		ILMN_1242716	0.150843	0.0712485	0.997198	Ifna6
ILMN_2751527	1.91976	3.76e-06	Srgn								ILMN_2826916	0.371338	0.390983	0.99976	Ptpre		ILMN_2657478	-0.456555	0.0712544	0.997198	Cd53
ILMN_2636403	1.91775	1.36e-06	Axud1								ILMN_2876629	0.369978	0.394688	0.99976	LOC654426		ILMN_2758338	-0.394932	0.0713005	0.997198	Cant1
ILMN_2828916	1.9071	3.65e-07	Frmd6								ILMN_3118707	0.369943	0.47835	0.99976	Sla		ILMN_1256376	0.174709	0.071455	0.997198	Madd
ILMN_2596932	1.89394	5.55e-07	Rapgef2								ILMN_2800861	0.3697	0.255493	0.99976	Brpf1		ILMN_1234738	-0.205887	0.0718205	0.997198	Tmem146
ILMN_1250948	1.8919	1.77e-07	Ptpn2								ILMN_2668114	0.369605	0.393234	0.99976	Magoh		ILMN_1241838	0.179023	0.0720932	0.997198	Cacna1g
ILMN_3132050	1.89105	1.31e-06	Rasgrf1								ILMN_1230145	0.369435	0.292349	0.99976	Acvr2b		ILMN_2416928	-0.17624	0.072213	0.997198	Tshr
ILMN_2699663	1.88936	1.98e-06	Rasgrf1								ILMN_1236133	0.369352	0.252041	0.99976	Tpcn2		ILMN_2423692	0.168872	0.072439	0.997198	Usp38
ILMN_2996683	1.88822	1.92e-06	Pvrl2								ILMN_1254179	0.369212	0.251236	0.99976	Rap2b		ILMN_1259919	0.165039	0.0725105	0.997198	6332401O19Rik
ILMN_1219904	1.88777	1.03e-06	Tspan33								ILMN_1237471	0.368549	0.17874	0.99976	Nlrp3		ILMN_2636360	-0.28349	0.0725124	0.997198	Scotin
ILMN_1256122	1.88732	1.76e-05	Hdc								ILMN_2659408	0.368415	0.2077	0.99976	Rel		ILMN_1251160	-0.45405	0.0726168	0.997198	LOC100047837
ILMN_1239770	1.88405	0.00023642	Peli1								ILMN_3157568	0.368372	0.508348	0.99976	Bcl2l11		ILMN_1255836	-0.485393	0.072737	0.997198	Tgs1
ILMN_2787785	1.88133	6.99e-06	Akna								ILMN_2758300	0.368206	0.326512	0.99976	A430005L14Rik		ILMN_3060512	-0.364804	0.072944	0.997198	Sel1l
ILMN_3095624	1.87926	3.03e-06	Jmjd3								ILMN_2960325	0.367795	0.503481	0.99976	Ctse		ILMN_1240950	-0.414581	0.07303	0.997198	Usp1
ILMN_3131679	1.87769	0.000364154	Usp18								ILMN_2742455	0.367639	0.375907	0.99976	Gtf2f1		ILMN_1217328	0.175359	0.0730927	0.997198	Hoxc6
ILMN_3161790	1.87729	0.000571096	AI451557								ILMN_2697060	0.366875	0.25408	0.99976	Dcp1a		ILMN_2747141	0.141437	0.0731367	0.997198	Runx3
ILMN_2686721	1.86629	8.02e-06	Tap2								ILMN_2669540	0.366228	0.415407	0.99976	Cuta		ILMN_2869082	-0.31646	0.0732067	0.997198	Spry3
ILMN_2743244	1.86383	1.22e-05	Cd86								ILMN_2666483	0.365897	0.269139	0.99976	Ruvbl1		ILMN_3112334	0.164329	0.0733228	0.997198	Pitpnm3
ILMN_2692615	1.86033	8.68e-07	Tgm2								ILMN_2683190	0.365707	0.278694	0.99976	Orc6l		ILMN_1216426	-0.394859	0.0733942	0.997198	Impad1
ILMN_2596596	1.85795	0.00361525	Rgs1								ILMN_2663585	0.3656	0.543986	0.99976	Jdp2		ILMN_1237953	-0.18195	0.0735464	0.997198	P2ry4
ILMN_1223614	1.85122	1.86e-06	Rbpms								ILMN_1257142	0.365159	0.490895	0.99976	Sepx1		ILMN_1240746	0.181918	0.0735757	0.997198	Mcpt4
ILMN_1254114	1.85099	3.64e-05	Artn								ILMN_1242881	0.36473	0.299272	0.99976	Cnpy2		ILMN_3111326	-0.234769	0.073663	0.997198	Lipe
ILMN_1232099	1.84973	0.00258976	Tspan3								ILMN_1218413	0.363733	0.398952	0.99976	Rnf19a		ILMN_1229804	0.164185	0.0736902	0.997198	Lta
ILMN_2879759	1.84776	2.5e-06	Tagap								ILMN_2979432	0.363717	0.395097	0.99976	Klk1b11		ILMN_2930602	0.167411	0.0737035	0.997198	Doc2b
ILMN_1253691	1.84691	3.66e-05	B430201A12Rik								ILMN_1239525	0.363298	0.327483	0.99976	Polr2j		ILMN_2658919	0.187344	0.073845	0.997198	Robo4
ILMN_2857947	1.84362	9.44e-07	Trim36								ILMN_1233586	0.363281	0.307417	0.99976	Dctn6		ILMN_3031523	-0.19647	0.0738755	0.997198	Daam1
ILMN_2771176	1.83754	5.32e-05	Ccl7								ILMN_2619362	0.363252	0.37358	0.99976	Pop7		ILMN_2651505	0.15159	0.0740649	0.997198	C920016K16Rik
ILMN_2629297	1.83726	0.0255867	Cias1								ILMN_2637321	0.363164	0.277039	0.99976	Prr14		ILMN_1257631	-0.334096	0.0741964	0.997198	Apobec1
ILMN_2473692	1.83508	7.89e-06	1110059G02Rik								ILMN_3144289	0.363074	0.325733	0.99976	Traf3		ILMN_1239239	-0.513728	0.0742877	0.997198	Ptgs1
ILMN_3008361	1.83475	2.15e-06	Bmper								ILMN_2598852	0.362858	0.222689	0.99976	Ranbp1		ILMN_2897760	0.178286	0.0743999	0.997198	LOC666244
ILMN_2794460	1.83244	2.24e-06	Ncoa5								ILMN_2751548	0.362803	0.0178509	0.99976	Pde4a		ILMN_2676716	-0.252746	0.0744188	0.997198	2500003M10Rik
ILMN_2617468	1.82927	0.00197131	Chac1								ILMN_2971946	0.36275	0.38951	0.99976	Lsm5		ILMN_2914036	-0.358246	0.0745307	0.997198	Zfp607
ILMN_3139158	1.82314	1.8e-05	Trim21								ILMN_2990229	0.362684	0.356266	0.99976	3300001G02Rik		ILMN_1224279	0.151589	0.0746346	0.997198	Mall
ILMN_2976191	1.82293	2.59e-06	Stat5a								ILMN_2617835	0.359517	0.291402	0.99976	Myo9b		ILMN_2966602	-0.128163	0.0746888	0.997198	6430411K18Rik
ILMN_3114585	1.82205	3.46e-05	Cd44								ILMN_2709864	0.359305	0.141594	0.99976	Cbwd1		ILMN_2636508	-0.236586	0.0747602	0.997198	8030411F24Rik
ILMN_1231012	1.82125	2.49e-06	Lcp2								ILMN_1226133	0.358758	0.2387	0.99976	Dgcr8		ILMN_2826414	-0.411851	0.074883	0.997198	Wdfy3
ILMN_2754148	1.82062	5.55e-07	Dusp16								ILMN_3131679	0.358742	0.687419	0.99976	Usp18		ILMN_2977193	-0.195353	0.0751462	0.997198	Adat1
ILMN_2596970	1.81898	1.23e-06	Tmem39a								ILMN_2745251	0.358418	0.265181	0.99976	Clk4		ILMN_2724942	0.168068	0.0753004	0.997198	Ptgis
ILMN_2603081	1.81897	9.43e-05	Nt5c3								ILMN_2902979	0.357685	0.51589	0.99976	Fas		ILMN_2719256	0.211263	0.0753178	0.997198	Mpo
ILMN_2963091	1.81523	4.78e-06	E130012A19Rik								ILMN_1249347	0.357481	0.255176	0.99976	Uxt		ILMN_2421299	-0.312372	0.07535	0.997198	Zfp191
ILMN_1223299	1.81405	0.0190842	Pvr								ILMN_2800675	0.356384	0.312878	0.99976	Zfand2b		ILMN_2843891	0.187182	0.0753959	0.997198	Cacng3
ILMN_2671320	1.81205	1.07e-07	Il23a								ILMN_1214090	0.356252	0.23862	0.99976	H47		ILMN_3133522	-0.421157	0.0758267	0.997198	Ppm1d
ILMN_3048689	1.8061	0.000174864	Rffl								ILMN_2724719	0.356097	0.344607	0.99976	5930416I19Rik		ILMN_2762480	-0.166298	0.0759626	0.997198	Olfr1232
ILMN_2910995	1.80598	1.26e-06	Gphn								ILMN_2917647	0.355499	0.0132185	0.99976	EG434760		ILMN_2623615	0.147498	0.0760053	0.997198	Sprr2h
ILMN_2546461	1.80327	7.2e-05	1600029O10Rik								ILMN_2887630	0.354758	0.216652	0.99976	Fabp3		ILMN_2607160	-0.516806	0.0764313	0.997198	Pum2
ILMN_1235735	1.79664	5.86e-05	Slco3a1								ILMN_2522765	0.354634	0.314387	0.99976	Ints12		ILMN_1257060	-0.385354	0.0764974	0.997198	Lypla3
ILMN_1257771	1.79597	0.000115013	LOC638301								ILMN_2646771	0.354572	0.417292	0.99976	2310035K24Rik		ILMN_2882079	-0.446995	0.0767518	0.997198	Phf13
ILMN_2665307	1.79566	3.18e-06	Pilra								ILMN_2792485	0.354047	0.379959	0.99976	Ube2e2		ILMN_2756238	0.139862	0.0768857	0.997198	Phyh
ILMN_1218051	1.79406	9.48e-05	Iqgap2								ILMN_2781798	0.35393	0.272557	0.99976	Gm561		ILMN_2872464	-0.148704	0.0769801	0.997198	Ghsr
ILMN_2582964	1.7939	1.52e-05	E030040J22Rik								ILMN_1222516	0.353629	0.334036	0.99976	Med8		ILMN_2675623	0.136119	0.0772099	0.997198	Mrfap1
ILMN_2702406	1.79359	1.07e-05	Pim1								ILMN_1257872	0.352957	0.215182	0.99976	4933434E20Rik		ILMN_2629764	0.196002	0.0773918	0.997198	Bcl6b
ILMN_3115490	1.78979	0.000530441	Rtn1								ILMN_2798079	0.352892	0.202879	0.99976	1200016B10Rik		ILMN_2790902	0.144567	0.077416	0.997198	1700073E17Rik
ILMN_2775022	1.7896	6.03e-07	BC030335								ILMN_1219667	0.352728	0.269753	0.99976	Pfdn2		ILMN_1258998	-0.153259	0.0777345	0.997198	Eapp
ILMN_1235042	1.78663	2.46e-05	Gpr85								ILMN_1213855	0.352603	0.22096	0.99976	Extl2		ILMN_2662184	0.173613	0.0778277	0.997198	Chrnd
ILMN_2717667	1.78381	6.76e-07	Pim3								ILMN_3113420	0.352083	0.550607	0.99976	Ptpn6		ILMN_2800358	-0.641118	0.0780373	0.997198	Ep300
ILMN_2915303	1.78196	7.75e-07	Trem3								ILMN_1236344	0.35207	0.351159	0.99976	1700019E19Rik		ILMN_2712044	-0.144069	0.078106	0.997198	Bcl11a
ILMN_2778872	1.77548	6.9e-06	Mad2l1								ILMN_2666487	0.35141	0.306401	0.99976	Ruvbl1		ILMN_2829636	-0.396159	0.0784527	0.997198	Dnajb9
ILMN_3099470	1.77455	5.55e-07	Sox12								ILMN_2772288	0.350532	0.282027	0.99976	Disp1		ILMN_2826748	-0.154001	0.0785448	0.997198	Olfr1134
ILMN_2461154	1.77084	4.49e-07	Usp47								ILMN_2638491	0.349904	0.33647	0.99976	Slamf7		ILMN_2719803	-0.654519	0.0785709	0.997198	Stap1
ILMN_2841289	1.76898	5.2e-06	Tnfaip2								ILMN_2883414	0.34988	0.179789	0.99976	Cenpl		ILMN_2703231	0.156261	0.0786221	0.997198	Clec1a
ILMN_2418811	1.76841	3.1e-06	2200002D01Rik								ILMN_2677772	0.349878	0.34607	0.99976	Srxn1		ILMN_2679094	-0.61726	0.0787808	0.997198	Map3k7ip2
ILMN_3122961	1.76711	1.2e-05	Gbp2								ILMN_1231146	0.349863	0.255119	0.99976	Hrb		ILMN_1213409	-0.159436	0.078942	0.997198	Tas2r125
ILMN_1218732	1.76662	8.13e-06	2810426P10Rik								ILMN_2846776	0.349307	0.608674	0.99976	Cdkn1a		ILMN_2710811	0.134317	0.0789804	0.997198	Gckr
ILMN_1223499	1.76517	0.00335545	Nos2								ILMN_2932787	0.349156	0.675756	0.99976	BC006779		ILMN_1229724	-0.187564	0.0789804	0.997198	4933405O20Rik
ILMN_3154111	1.76393	4.59e-06	Rnaset2								ILMN_2723850	0.348615	0.195518	0.99976	Ncl		ILMN_3163044	-0.543448	0.0790875	0.997198	Ola1
ILMN_1229662	1.76385	1.76e-07	Tmem132e								ILMN_2927373	0.347951	0.465388	0.99976	Ddit3		ILMN_1216880	-0.429814	0.0792196	0.997198	Emr1
ILMN_2562670	1.76308	2.1e-06	Aebp2								ILMN_2793464	0.347935	0.752419	0.99976	Oasl1		ILMN_2836988	0.175008	0.0792921	0.997198	OTTMUSG00000001246
ILMN_2665545	1.76128	2.15e-06	Rin3								ILMN_2600744	0.347758	0.114173	0.99976	Rgs16		ILMN_2719637	0.16042	0.0794234	0.997198	Tex12
ILMN_1245650	1.76043	7.9e-06	Sbds								ILMN_2603662	0.347751	0.395673	0.99976	B230312A22Rik		ILMN_2835694	-0.180548	0.0794367	0.997198	1500005I02Rik
ILMN_2902979	1.75878	1.51e-06	Fas								ILMN_1225348	0.347727	0.419242	0.99976	C230093N12Rik		ILMN_1259366	0.153278	0.0794832	0.997198	Acsl3
ILMN_2662926	1.75629	0.00412384	Egr1								ILMN_2747552	0.347457	0.399622	0.99976	Fbxo34		ILMN_2961313	0.132665	0.0798046	0.997198	V1rd2
ILMN_1216182	1.75566	8.6e-07	2810439F02Rik								ILMN_2655273	0.346814	0.251586	0.99976	Slu7		ILMN_1249005	-0.181241	0.0799856	0.997198	Slfn9
ILMN_2757966	1.75472	8.31e-05	Cxcl4								ILMN_2807474	0.346545	0.162368	0.99976	Nsmce2		ILMN_1259503	0.159713	0.0800117	0.997198	Ces6
ILMN_3061663	1.75178	0.0157757	Trim21								ILMN_2648618	0.345925	0.300013	0.99976	Arfgap3		ILMN_2651565	0.126333	0.0800508	0.997198	Thada
ILMN_1243593	1.75035	3.09e-05	Pcgf5								ILMN_1234685	0.345589	0.209819	0.99976	4632419K20Rik		ILMN_2938420	0.172084	0.0802295	0.997198	Olfr149
ILMN_2612007	1.75002	3.1e-06	Nfkbib								ILMN_2971481	0.345561	0.353986	0.99976	Znrd1		ILMN_2767322	-0.24698	0.0804027	0.997198	A030012M09Rik
ILMN_2981167	1.75002	0.00994873	Ifit2								ILMN_1252400	0.345332	0.208887	0.99976	Stambpl1		ILMN_2711532	-0.238786	0.0805855	0.997198	4632407F12Rik
ILMN_2568571	1.74834	3.48e-06	C130079K02Rik								ILMN_2938179	0.345001	0.363738	0.99976	1110002N22Rik		ILMN_2862047	0.182479	0.0807143	0.997198	Pde6c
ILMN_2449120	1.74531	1.63e-07	2011-09-01								ILMN_2595732	0.344907	0.555321	0.99976	LOC100046232		ILMN_1220263	-0.329792	0.0807351	0.997198	5730453I16Rik
ILMN_1218358	1.74334	3.98e-05	Gypc								ILMN_2722623	0.344878	0.494152	0.99976	Slc25a28		ILMN_1256052	-0.640192	0.0808086	0.997198	Khdrbs1
ILMN_2545063	1.74225	7.16e-07	5730552E08Rik								ILMN_2629627	0.344824	0.177861	0.99976	Rbm18		ILMN_2717146	0.146121	0.0808439	0.997198	Nphs2
ILMN_1236868	1.73494	0.0001396	Idb2								ILMN_2966386	0.344762	0.162182	0.99976	Rcl1		ILMN_2653842	-0.244829	0.0808703	0.997198	Ppp4r1l
ILMN_2932787	1.73259	7.88e-05	BC006779								ILMN_2941430	0.343979	0.119362	0.99976	Prpf3		ILMN_2768330	-0.482126	0.0808746	0.997198	Epc1
ILMN_1249419	1.73091	4.06e-07	Usp47								ILMN_2948143	0.343896	0.613063	0.99976	Slc7a11		ILMN_2720451	-0.361199	0.0809782	0.997198	Dnmt1
ILMN_3153753	1.73026	0.000202689	Cacnb3								ILMN_1214094	0.343621	0.00426913	0.99976	Kcnrg		ILMN_2737893	0.159609	0.08118	0.997198	Olfr881
ILMN_2926729	1.72873	0.0178369	Clcf1								ILMN_2654754	0.341889	0.31991	0.99976	Gp38		ILMN_1248852	-0.299761	0.0812552	0.997198	Pbx2
ILMN_2522460	1.72777	3.56e-05	3010031K01Rik								ILMN_2688607	0.341758	0.244202	0.99976	Pptc7		ILMN_2506012	-0.59401	0.081435	0.997198	Trp53inp1
ILMN_2467190	1.72686	3.82e-05	Bambi-ps1								ILMN_1240726	0.340259	0.56215	0.99976	Mmp14		ILMN_1239469	0.151909	0.0814674	0.997198	Lef1
ILMN_2820703	1.72071	4.27e-05	Scarf1								ILMN_2646411	0.339668	0.312946	0.99976	Gramd1b		ILMN_2635633	-0.202844	0.0814935	0.997198	Smu1
ILMN_2763002	1.7135	1.2e-06	Eno2								ILMN_1243903	0.339564	0.253338	0.99976	Hspbap1		ILMN_2960114	-0.426659	0.0817721	0.997198	Cyp27a1
ILMN_2612513	1.71291	4.76e-08	6330569M22Rik								ILMN_2669991	0.33905	0.188446	0.99976	Tmem135		ILMN_1228501	-0.565416	0.0818032	0.997198	Tob2
ILMN_1230546	1.71108	0.000322592	Clic4								ILMN_2641678	0.339027	0.568241	0.99976	Bdh2		ILMN_2674602	-0.571406	0.0818386	0.997198	Rapgef5
ILMN_1259564	1.70563	5.28e-05	Iigp2								ILMN_2717696	0.338543	0.223415	0.99976	Ahctf1		ILMN_1216262	0.162234	0.0820507	0.997198	Bmpr1b
ILMN_2749063	1.70289	0.00225852	Dock10								ILMN_2682863	0.338536	0.182394	0.99976	Plekhm3		ILMN_3129213	0.194854	0.0820993	0.997198	Tro
ILMN_2715328	1.69516	1.41e-06	Rasa2								ILMN_2998395	0.338464	0.355618	0.99976	Zfp523		ILMN_2740419	0.151273	0.0821251	0.997198	Lgi1
ILMN_1245924	1.69208	2.85e-07	Map3k8								ILMN_2848588	0.338286	0.266127	0.99976	LOC654842		ILMN_2965952	0.140079	0.0821352	0.997198	Olfr64
ILMN_2599782	1.69099	5.74e-06	Irf1								ILMN_2870950	0.338275	0.171633	0.99976	2410003P15Rik		ILMN_2634157	-0.290568	0.0822414	0.997198	Zfp654
ILMN_1250576	1.68988	5.49e-07	2810439F02Rik								ILMN_2829594	0.338139	0.564102	0.99976	Hspa1a		ILMN_2982663	0.162431	0.0822879	0.997198	Tmem45a
ILMN_1235795	1.68852	9.4e-05	LOC675594								ILMN_2993314	0.33813	0.606543	0.99976	Clec4n		ILMN_1217480	-0.248481	0.0822957	0.997198	LOC100046080
ILMN_2531737	1.68729	1.24e-06	LOC240672								ILMN_2765032	0.337971	0.522698	0.99976	Kcnn4		ILMN_1254663	0.158715	0.0823563	0.997198	Cadm3
ILMN_2777351	1.68698	4.42e-06	Ick								ILMN_1221067	0.337676	0.339303	0.99976	Nme1		ILMN_2710166	-0.406771	0.0823922	0.997198	Ddx3x
ILMN_3124547	1.68356	4.53e-07	Rffl								ILMN_2611352	0.337343	0.312221	0.99976	0610037L13Rik		ILMN_1220717	0.14405	0.0825959	0.997198	5730507A09Rik
ILMN_2589640	1.6827	0.000237746	Ednrb								ILMN_2593578	0.337134	0.256818	0.99976	Rabl2a		ILMN_1242002	0.17979	0.0826646	0.997198	Ceacam11
ILMN_1217041	1.68088	1.81e-05	Cd86								ILMN_2435140	0.336826	0.230457	0.99976	Uqcrc2		ILMN_2473755	-0.395037	0.0827338	0.997198	Vps18
ILMN_2940510	1.67877	7.62e-06	Tlk2								ILMN_2917618	0.336763	0.465291	0.99976	Nck1		ILMN_2945956	0.142902	0.0827658	0.997198	EG654432
ILMN_2684848	1.67528	0.00158426	D14Ertd668e								ILMN_2804283	0.335753	0.028513	0.99976	EG622976		ILMN_1258830	-0.167669	0.0828393	0.997198	Ppap2a
ILMN_3162887	1.67134	0.00760797	Sp140								ILMN_2894211	0.335696	0.00733612	0.99976	8430408G22Rik		ILMN_2661384	0.134976	0.0830644	0.997198	Dmc1
ILMN_1246065	1.66516	6.86e-06	Gadd45b								ILMN_3160475	0.335342	0.291909	0.99976	Xrcc1		ILMN_1216072	-0.489897	0.0830881	0.997198	Gtpbp4
ILMN_2715876	1.66479	3.18e-06	Pols								ILMN_2682162	0.335338	0.0375118	0.99976	Bcl2		ILMN_2934522	0.182783	0.0831664	0.997198	Spin2
ILMN_2822579	1.66011	0.0451228	Col4a2								ILMN_2923599	0.335135	0.425982	0.99976	Xpo6		ILMN_3004376	0.149057	0.0831753	0.997198	Shcbp1
ILMN_1235926	1.65983	1.27e-05	A630072M18Rik								ILMN_2710538	0.334798	0.355764	0.99976	Fbxo18		ILMN_2621338	-0.657439	0.0832364	0.997198	Crkl
ILMN_2430220	1.65873	0.000371154	Tmem2								ILMN_2712584	0.334628	0.322023	0.99976	Ccdc59		ILMN_3092815	-0.184976	0.0834669	0.997198	Pick1
ILMN_1234796	1.65789	4.41e-06	Hsd17b12								ILMN_2693991	0.334342	0.563794	0.99976	Gpr65		ILMN_1243944	-0.238274	0.0839233	0.997198	Abcd2
ILMN_1223674	1.65718	5.99e-06	Seh1l								ILMN_2834573	0.334252	0.0805	0.99976	Brwd1		ILMN_2673174	0.21557	0.0841162	0.997198	LOC100045040
ILMN_2740738	1.65045	1.59e-06	Slc7a11								ILMN_1251761	0.333874	0.237341	0.99976	Phf5a		ILMN_1228976	0.171805	0.0841878	0.997198	Tardbp
ILMN_1235047	1.64275	6.84e-05	3110009E18Rik								ILMN_3007072	0.333793	0.41161	0.99976	Tpm1		ILMN_2791241	0.193952	0.0843561	0.997198	Egfbp2
ILMN_1236445	1.63628	2.56e-05	9130227N12Rik								ILMN_2681670	0.333364	0.382886	0.99976	Vps37b		ILMN_2793739	-0.447513	0.0845157	0.997198	AI747699
ILMN_1258159	1.6323	3.25e-06	Slc2a1								ILMN_2751354	0.332524	0.475595	0.99976	Pde4dip		ILMN_1253171	0.171563	0.0845715	0.997198	Edem1
ILMN_3158725	1.63227	1.97e-05	Raet1b								ILMN_2658961	0.33245	0.474168	0.99976	Dgka		ILMN_2732954	0.137565	0.0846484	0.997198	Gtsf1l
ILMN_2660438	1.63067	1.33e-05	Tank								ILMN_1227907	0.332448	0.489263	0.99976	Gmfg		ILMN_2588249	0.18559	0.0847404	0.997198	S3-12
ILMN_1245907	1.63019	3.88e-05	Tbc1d1								ILMN_1252524	0.332432	0.138529	0.99976	Zfp295		ILMN_1247207	0.190399	0.0848395	0.997198	Adm
ILMN_1216818	1.6292	0.000147732	Malt1								ILMN_1259100	0.332409	0.443392	0.99976	Pilrb1		ILMN_2606921	0.20004	0.0848495	0.997198	Klb
ILMN_1243885	1.62906	3.84e-05	Plagl2								ILMN_3158499	0.332304	0.314466	0.99976	Mdk		ILMN_1227993	-0.361653	0.0851519	0.997198	Vav3
ILMN_2625290	1.62881	0.000107249	Ifi35								ILMN_2605575	0.332045	0.339942	0.99976	Alg14		ILMN_2621086	-0.566711	0.0851698	0.997198	Fli1
ILMN_2448651	1.62838	1.24e-06	Ampd3								ILMN_2860135	0.331762	0.298886	0.99976	Cwf19l2		ILMN_2743091	-0.142994	0.0854302	0.997198	Olfr1216
ILMN_2698115	1.62621	1.29e-05	Ltv1								ILMN_2427063	0.331385	0.259234	0.99976	Uxt		ILMN_1229267	0.175544	0.0857766	0.997198	Cyp2a5
ILMN_3060442	1.62382	4.02e-07	Dnajb6								ILMN_2833606	0.331201	0.386748	0.99976	Ssr2		ILMN_1232341	-0.162081	0.0859588	0.997198	A730008H23Rik
ILMN_2904117	1.62297	0.000343982	Six1								ILMN_2974041	0.330795	0.303514	0.99976	Pmm1		ILMN_2702193	0.155413	0.0862572	0.997198	Mxra7
ILMN_2663585	1.6215	1.31e-05	Jdp2								ILMN_2936165	0.330715	0.630498	0.99976	Bcl2a1c		ILMN_2595686	0.175408	0.0866875	0.997198	Mobkl3
ILMN_1257253	1.61943	2.67e-05	Iqsec2								ILMN_2860501	0.330714	0.248522	0.99976	Lrrc49		ILMN_3103549	-0.158681	0.0867194	0.997198	Jph4
ILMN_3116504	1.61788	1.05e-05	Akap2								ILMN_1246992	0.330076	0.37885	0.99976	A630042L21Rik		ILMN_2607529	0.152542	0.0867623	0.997198	LOC100046044
ILMN_2673601	1.61467	1.75e-07	Pcgf3								ILMN_2752408	0.329057	0.318191	0.99976	Ccdc90b		ILMN_2741538	-0.377265	0.0868778	0.997198	Maf1
ILMN_2438212	1.61261	1.32e-07	LOC100040573								ILMN_3136809	0.328719	0.427417	0.99976	Git2		ILMN_1244431	-0.500563	0.0869123	0.997198	Sel1l
ILMN_2665736	1.61128	7.33e-07	Dcbld2								ILMN_1225880	0.327712	0.401	0.99976	Srm		ILMN_1232711	-0.208846	0.0874794	0.997198	Olfr1006
ILMN_2659408	1.60371	2.21e-06	Rel								ILMN_2710905	0.327547	0.416302	0.99976	S100a8		ILMN_3123970	-0.444653	0.0876414	0.997198	Stag2
ILMN_2646322	1.60314	2.59e-06	Samsn1								ILMN_2728729	0.32752	0.504695	0.99976	Sdc4		ILMN_2882078	-0.5682	0.0877523	0.997198	Phf13
ILMN_1236648	1.60275	1.48e-05	A430073A17Rik								ILMN_2948971	0.326885	0.305365	0.99976	Slc35b3		ILMN_1246123	0.116822	0.087971	0.997198	Tbx18
ILMN_1240972	1.60147	4.06e-07	9430008C03Rik								ILMN_2599935	0.326853	0.327016	0.99976	2610024G14Rik		ILMN_1215661	-0.253532	0.0881018	0.997198	Traf2
ILMN_2849449	1.60078	4.59e-06	Itga5								ILMN_2644992	0.326747	0.400194	0.99976	Rfxap		ILMN_2854009	-0.143194	0.0881229	0.997198	Olfr205
ILMN_1221429	1.59281	4.45e-07	Mllt11								ILMN_2762514	0.326551	0.366515	0.99976	2700087H15Rik		ILMN_1249426	-0.325728	0.088401	0.997198	Socs4
ILMN_3096750	1.59174	3.97e-06	Seh1l								ILMN_2432110	0.32655	0.406774	0.99976	LOC100046855		ILMN_2638968	0.206151	0.0884755	0.997198	Taf5
ILMN_2972585	1.58797	3.82e-05	Pvr								ILMN_1252283	0.326206	0.315611	0.99976	Tulp4		ILMN_1218295	-0.455739	0.0885257	0.997198	Nek9
ILMN_1229813	1.58693	0.000197465	Krt16								ILMN_3142573	0.326012	0.262397	0.99976	Mapk1ip1		ILMN_1251296	-0.251078	0.088689	0.997198	Elf2
ILMN_2711948	1.58554	0.0186038	LOC100047619								ILMN_2740710	0.326006	0.399792	0.99976	Klhdc4		ILMN_1258509	0.137035	0.0887437	0.997198	Sit1
ILMN_1247710	1.58536	0.000248608	Nod1								ILMN_3008406	0.325932	0.506741	0.99976	Odc1		ILMN_3125207	0.221314	0.0887784	0.997198	Smr1
ILMN_1256698	1.58499	5.6e-05	Wdr43								ILMN_3139994	0.325864	0.159386	0.99976	Dcp1b		ILMN_2852756	-0.496212	0.0888142	0.997198	Rbm26
ILMN_3113437	1.58443	0.00777574	Tmem2								ILMN_2992403	0.325545	0.379287	0.99976	2810452K22Rik		ILMN_2588650	-0.434286	0.0889268	0.997198	Ccdc32
ILMN_2937735	1.58224	0.000117215	Irak2								ILMN_1218612	0.32525	0.356881	0.99976	Txnl4		ILMN_1251624	-0.136517	0.0891442	0.997198	Nxph2
ILMN_1233293	1.58058	0.00015026	Gbp1								ILMN_2745425	0.324875	0.152384	0.99976	Rcc1		ILMN_2710338	0.18714	0.089213	0.997198	Lhcgr
ILMN_2763951	1.5741	7.91e-06	Zfand2b								ILMN_2684300	0.32479	0.222484	0.99976	Pdcd2l		ILMN_2984872	-0.202334	0.0892834	0.997198	Tle3
ILMN_1226372	1.57213	5.93e-08	Rffl								ILMN_2618918	0.324756	0.66569	0.99976	Slc2a6		ILMN_1257331	0.144125	0.08934	0.997198	Uba6
ILMN_1223697	1.56976	3.42e-05	Cd44								ILMN_3143604	0.324693	0.266762	0.99976	Gng2		ILMN_2693151	-0.274438	0.089381	0.997198	4933428G09Rik
ILMN_3029178	1.56949	1.54e-06	Fcgr2b								ILMN_2641150	0.324642	0.423984	0.99976	LOC677144		ILMN_2802103	-0.226122	0.0894467	0.997198	Mfap1b
ILMN_1218547	1.56889	0.000688954	Dlm1-pending								ILMN_2851710	0.324525	0.182394	0.99976	Clk4		ILMN_2756846	0.234197	0.0896175	0.997198	Mro
ILMN_1245710	1.56809	0.000252069	Ccl2								ILMN_1216285	0.324127	0.367321	0.99976	Creb3		ILMN_2708142	-0.16209	0.0896293	0.997198	Xkr6
ILMN_3055230	1.56535	7.31e-07	Rasgrf1								ILMN_2667055	0.324031	0.0984744	0.99976	Wscd2		ILMN_2599748	-0.183919	0.0899455	0.997198	Map2k6
ILMN_1243722	1.56233	3.42e-07	Prosapip1								ILMN_3158265	0.323926	0.280513	0.99976	Atf2		ILMN_2607964	0.155205	0.089981	0.997198	Aqp7
ILMN_3162337	1.55911	8.62e-06	Tlr6								ILMN_2420366	0.323853	0.137351	0.99976	Zrsr2		ILMN_2693868	-0.525653	0.0900135	0.997198	Arhgap15
ILMN_2731908	1.55526	1.55e-06	6330405H19								ILMN_2794460	0.323449	0.342112	0.99976	Ncoa5		ILMN_1237381	0.140558	0.0901175	0.997198	V1ri6
ILMN_2419078	1.55454	0.000147806	5033413D16Rik								ILMN_2842366	0.323412	0.31517	0.99976	Mrpl2		ILMN_1249815	0.147445	0.0903735	0.997198	Arbp
ILMN_2603953	1.55383	0.000633313	Stip1								ILMN_2755585	0.323384	0.566473	0.99976	Avpi1		ILMN_3049961	-0.150605	0.0904707	0.997198	Syne1
ILMN_2534201	1.5532	0.00119331	A430084P05Rik								ILMN_1235047	0.323168	0.350119	0.99976	3110009E18Rik		ILMN_1253932	0.201326	0.0906326	0.997198	Nwd1
ILMN_1238119	1.55133	1.44e-05	Itgav								ILMN_1234487	0.322932	0.445862	0.99976	Angpt2		ILMN_2765510	0.193561	0.090695	0.997198	Grid2ip
ILMN_3005441	1.55121	3.81e-06	Ppa1								ILMN_2652971	0.322528	0.383109	0.99976	Deb1		ILMN_2963625	-0.20929	0.0909366	0.997198	Rpn1
ILMN_2804330	1.55082	1.49e-06	Denr								ILMN_1216504	0.322516	0.379414	0.99976	Tceb2		ILMN_3004949	-0.392701	0.0911328	0.997198	D930028F11Rik
ILMN_2669289	1.55012	1e-05	Htra4								ILMN_2629582	0.322443	0.520075	0.99976	Plau		ILMN_1219459	-0.437497	0.0911442	0.997198	2010005J08Rik
ILMN_1240864	1.54792	0.00209268	Tyki								ILMN_2674032	0.321887	0.336956	0.99976	Tmem128		ILMN_2684272	0.125946	0.0915275	0.997198	Bbs9
ILMN_1229827	1.54725	5.31e-06	St7								ILMN_2645780	0.321827	0.54234	0.99976	Osgin1		ILMN_2877900	0.152562	0.0917226	0.997198	Cpne5
ILMN_2941280	1.54662	0.000196791	Artn								ILMN_2925567	0.321787	0.368057	0.99976	Nubp2		ILMN_3114632	-0.489526	0.0918139	0.997198	Ddx6
ILMN_2834777	1.54648	7.24e-06	Irf1								ILMN_2591381	0.321659	0.527672	0.99976	Ppm1b		ILMN_2763871	-0.602236	0.0918219	0.997198	Son
ILMN_2999642	1.54496	1.18e-05	Nol10								ILMN_2824683	0.321227	0.388694	0.99976	Usp4		ILMN_2855334	-0.274699	0.0918246	0.997198	Gusb
ILMN_3034034	1.54466	0.00122783	1700047I17Rik1								ILMN_2601590	0.321071	0.34405	0.99976	Adrm1		ILMN_2630459	-0.37655	0.0919032	0.997198	Cxcr4
ILMN_1222594	1.54372	0.000250808	5730528L13Rik								ILMN_2670150	0.320872	0.671894	0.99976	Oas2		ILMN_2828302	-0.354188	0.0919414	0.997198	Cnot4
ILMN_2758070	1.54309	0.00326654	Rtn1								ILMN_2498787	0.320509	0.155085	0.99976	Zfp236		ILMN_2591626	-0.345968	0.0922368	0.997198	Rbm10
ILMN_2646411	1.54219	7.33e-07	Gramd1b								ILMN_2646322	0.320407	0.552161	0.99976	Samsn1		ILMN_2601552	0.148094	0.0922862	0.997198	Olfr477
ILMN_1220986	1.54201	0.000120722	H2-Q5								ILMN_2656511	0.319445	0.314274	0.99976	Bbs7		ILMN_2741322	0.12437	0.0924442	0.997198	Ubl4b
ILMN_2430775	1.53933	6.5e-08	Dcbld2								ILMN_2763748	0.319115	0.448373	0.99976	Ptk9		ILMN_2775300	-0.349044	0.0925863	0.997198	2410002I01Rik
ILMN_1231146	1.53742	8.19e-06	Hrb								ILMN_1234100	0.318577	0.197807	0.99976	Bsdc1		ILMN_3018445	0.171279	0.0927532	0.997198	Cyp4f18
ILMN_2528345	1.53714	1.67e-06	Zfhx2								ILMN_2618014	0.317826	0.183504	0.99976	Siah1b		ILMN_1246905	-0.190683	0.0927965	0.997198	Rasgrp1
ILMN_2674275	1.53651	3.95e-05	5830406C17Rik								ILMN_2810405	0.317528	0.48321	0.99976	Myo1g		ILMN_2755312	0.17921	0.0928798	0.997198	Irs3
ILMN_2711705	1.53569	2.51e-05	Dusp11								ILMN_1259668	0.317504	0.326546	0.99976	Gm561		ILMN_2607359	0.159876	0.0929367	0.997198	Il20ra
ILMN_2667384	1.53442	0.00245787	Slc6a9								ILMN_2797689	0.317146	0.446964	0.99976	Churc1		ILMN_1250403	0.142194	0.0933189	0.997198	Gucy1b3
ILMN_2762380	1.53439	0.0005901	Enpp4								ILMN_1239815	0.317036	0.359496	0.99976	Kctd5		ILMN_2707749	0.135255	0.0934028	0.997198	Galr1
ILMN_2753809	1.53385	3.94e-07	Mmp3								ILMN_2589640	0.316962	0.0932187	0.99976	Ednrb		ILMN_1224155	-0.138304	0.0934551	0.997198	Kmo
ILMN_2696610	1.5304	0.000706073	Slc25a37								ILMN_2684455	0.316431	0.350617	0.99976	Tada3l		ILMN_2795377	-0.145107	0.0937636	0.997198	Olfr257
ILMN_2857086	1.52708	5.24e-06	Tra2a								ILMN_2520032	0.31638	0.343499	0.99976	Zdhhc12		ILMN_2945275	-0.36423	0.0939303	0.997198	Rbm15
ILMN_2433990	1.52475	0.0036694	LOC100048346								ILMN_2645208	0.316269	0.36312	0.99976	Arhgef3		ILMN_3045217	-0.34778	0.0940072	0.997198	Setd2
ILMN_1248854	1.5239	5.3e-05	Ick								ILMN_2880536	0.316129	0.675952	0.99976	Uck2		ILMN_2701712	-0.213979	0.094061	0.997198	Plcxd3
ILMN_2580205	1.52218	8.37e-07	D130077B20Rik								ILMN_1219375	0.315499	0.39847	0.99976	6430604K15Rik		ILMN_3152663	0.220488	0.0941435	0.997198	Gmfg
ILMN_2798086	1.52136	3.18e-06	Fchsd2								ILMN_2506115	0.31547	0.355697	0.99976	Ulk1		ILMN_2866742	0.158222	0.0941628	0.997198	Tmem92
ILMN_2908846	1.51981	7.08e-05	Iqgap2								ILMN_1232779	0.315288	0.0147981	0.99976	Sfrp5		ILMN_2726101	-0.22931	0.094177	0.997198	B230118H07Rik
ILMN_3046846	1.51745	1.86e-06	Rps27a								ILMN_3130768	0.315006	0.311831	0.99976	Gcap14		ILMN_2642288	-0.253527	0.0942347	0.997198	Eif2c3
ILMN_1258275	1.5159	3.57e-05	3830421F03Rik								ILMN_2968807	0.314691	0.393607	0.99976	Rpain		ILMN_2957167	0.128421	0.0944496	0.997198	4931417G12Rik
ILMN_2506388	1.51179	2e-05	4933412E12Rik								ILMN_2726092	0.314508	0.35915	0.99976	Cdk8		ILMN_2621187	0.1255	0.0944667	0.997198	Mastl
ILMN_1258364	1.50631	3.44e-07	5430434G16Rik								ILMN_2846368	0.314356	0.364173	0.99976	Bola2		ILMN_2701815	-0.410079	0.0947698	0.997198	Plxna2
ILMN_2753029	1.50622	6.94e-07	Gch1								ILMN_2672380	0.314028	0.396693	0.99976	Arhgap22		ILMN_1244061	-0.371357	0.0948501	0.997198	Nup50
ILMN_2733915	1.50512	1.4e-05	Pde10a								ILMN_2700059	0.313949	0.351816	0.99976	Slc12a2		ILMN_2598715	-0.227779	0.0948999	0.997198	Tubb2b
ILMN_2628178	1.50492	2.84e-05	Socs2								ILMN_2620520	0.313707	0.353701	0.99976	Smug1		ILMN_2936351	-0.415708	0.0949198	0.997198	Matr3
ILMN_2889832	1.50337	0.00511765	Serpina3h								ILMN_2735615	0.313688	0.422178	0.99976	Isg20		ILMN_1258942	0.156134	0.0949259	0.997198	Lynx1
ILMN_1228710	1.50027	3.26e-06	Sec24b								ILMN_1239397	0.313639	0.30754	0.99976	LOC100047934		ILMN_2835723	-0.379755	0.0955033	0.997198	Manba
ILMN_1225192	1.50023	1.07e-05	Nfkbid								ILMN_2972585	0.313568	0.0850463	0.99976	Pvr		ILMN_2594269	-0.152426	0.0957505	0.997198	Crkrs
ILMN_2667972	1.5	3.22e-06	Cugbp1								ILMN_2931095	0.312705	0.46375	0.99976	Igf2r		ILMN_2885555	-0.162213	0.0958012	0.997198	Hsd17b3
ILMN_2627441	1.49998	2.46e-06	Peli1								ILMN_2993720	0.31258	0.462786	0.99976	Commd6		ILMN_2539564	-0.454718	0.0958297	0.997198	LOC381801
ILMN_2702303	1.49887	0.000433494	Ch25h								ILMN_2848090	0.312508	0.341357	0.99976	Narg1		ILMN_1220409	-0.238724	0.0960774	0.997198	Cetn2
ILMN_2709864	1.49567	2.6e-06	Cbwd1								ILMN_2974280	0.312372	0.288293	0.99976	2510012J08Rik		ILMN_3160697	-0.460908	0.0960903	0.997198	Angel2
ILMN_2833243	1.49548	2.15e-05	C330023M02Rik								ILMN_2907370	0.312333	0.238527	0.99976	Optn		ILMN_1225146	-0.417505	0.0963563	0.997198	Zfp704
ILMN_3008733	1.49511	2.46e-05	AA960436								ILMN_2954265	0.312237	0.384437	0.99976	Rassf1		ILMN_2649484	0.17893	0.0963771	0.997198	Nlrp4b
ILMN_3151503	1.49489	3.56e-05	C130032J12Rik								ILMN_2640570	0.311928	0.183864	0.99976	Pak4		ILMN_2738803	0.123531	0.0963922	0.997198	A730027B03Rik
ILMN_1240726	1.49129	7.4e-07	Mmp14								ILMN_1220072	0.311805	0.497822	0.99976	Zcchc6		ILMN_2624031	-0.273415	0.0964003	0.997198	Tmem116
ILMN_2696609	1.48955	0.000598615	Mscp								ILMN_2946520	0.311758	0.624185	0.99976	Npy		ILMN_2960467	-0.428127	0.0966169	0.997198	Slc25a3
ILMN_1254497	1.48857	0.0421714	Clcf1								ILMN_1253995	0.311747	0.292359	0.99976	Pex2		ILMN_1243373	-0.135583	0.0969784	0.997198	Svil
ILMN_2696629	1.48729	0.0057608	Itgal								ILMN_2946817	0.311652	0.436124	0.99976	BC002163		ILMN_2689581	0.171491	0.0970822	0.997198	Pipox
ILMN_2593554	1.48679	0.00125971	Igtp								ILMN_2516899	0.311361	0.254828	0.99976	Uvrag		ILMN_2699134	0.142204	0.0971622	0.997198	Gpr81
ILMN_2779318	1.4858	4.41e-06	Zdhhc5								ILMN_1245609	0.310898	0.333154	0.99976	Sgpl1		ILMN_2684552	-0.197434	0.0972693	0.997198	Lap3
ILMN_3160616	1.48462	8.01e-05	Whdc1								ILMN_1220418	0.310867	0.377022	0.99976	Hcst		ILMN_2727258	-0.324222	0.0973207	0.997198	Mospd1
ILMN_2667971	1.48389	1.87e-06	Cugbp1								ILMN_1228475	0.310805	0.374051	0.99976	Ulk1		ILMN_1248563	-0.226217	0.0973209	0.997198	Car11
ILMN_1258545	1.48175	4.41e-06	Zfp131								ILMN_2623064	0.310319	0.441064	0.99976	Snx24		ILMN_1238237	-0.343742	0.0974413	0.997198	Trim32
ILMN_2656268	1.48136	0.000249326	Fmnl2								ILMN_3162879	0.310217	0.311963	0.99976	Stx3		ILMN_2927025	-0.368555	0.0974532	0.997198	Sdcbp
ILMN_3033524	1.48087	5.55e-07	Ccdc93								ILMN_2847285	0.310169	0.261097	0.99976	2700062C07Rik		ILMN_2876169	0.177663	0.0975756	0.997198	Ranbp17
ILMN_2782634	1.48064	2.41e-06	Cobll1								ILMN_2598692	0.310085	0.330355	0.99976	Mark3		ILMN_2440997	-0.546001	0.0977584	0.997198	Tnrc6a
ILMN_2443164	1.48041	1.5e-06	scl0002069.1_48								ILMN_2767674	0.30976	0.385464	0.99976	AU022870		ILMN_2913432	0.139808	0.0977586	0.997198	Defb37
ILMN_2870883	1.47982	3.61e-06	Yrdc								ILMN_2839877	0.309617	0.132102	0.99976	Hectd2		ILMN_1224487	-0.505016	0.0979333	0.997198	Ddx26b
ILMN_1245300	1.4775	0.000600873	F730045P10Rik								ILMN_1241909	0.309383	0.257313	0.99976	5730596K20Rik		ILMN_2610516	0.128265	0.0980591	0.997198	Lin9
ILMN_2985240	1.47676	9.03e-06	Reps1								ILMN_1226280	0.309215	0.307658	0.99976	Nola1		ILMN_3163335	-0.454546	0.0982597	0.997198	Rab5b
ILMN_2680533	1.47527	0.000124385	Gstt1								ILMN_3154820	0.308932	0.168506	0.99976	St5		ILMN_1222084	0.158517	0.0983304	0.997198	Rem2
ILMN_3008858	1.47409	2.15e-06	Ctsc								ILMN_2670172	0.308648	0.44693	0.99976	Itga5		ILMN_2689160	-0.447942	0.098333	0.997198	Ranbp9
ILMN_1218413	1.47275	3.36e-06	Rnf19a								ILMN_1229716	0.308579	0.395472	0.99976	2310036O22Rik		ILMN_2987207	-0.200046	0.0983732	0.997198	Zfp382
ILMN_3118707	1.47267	3.1e-05	Sla								ILMN_3155190	0.308496	0.27038	0.99976	Stk35		ILMN_1252437	-0.487218	0.0987985	0.997198	4933407N01Rik
ILMN_1230345	1.47238	3.83e-05	B830007D08Rik								ILMN_1216818	0.30847	0.142252	0.99976	Malt1		ILMN_2782082	-0.369613	0.0989563	0.997198	Itm2b
ILMN_1230176	1.47108	6.23e-05	1810032O08Rik								ILMN_2884416	0.308463	0.461459	0.99976	Galnt2		ILMN_2685695	-0.538457	0.0990027	0.997198	Ing3
ILMN_1249197	1.47018	0.0450031	Akap2								ILMN_2641229	0.308315	0.312222	0.99976	Cd109		ILMN_2593351	-0.178853	0.09901	0.997198	Lhfpl1
ILMN_1258197	1.46597	1.09e-05	D230004N01Rik								ILMN_2925675	0.308309	0.229588	0.99976	Nol11		ILMN_1260161	0.218674	0.099138	0.997198	Mapk15
ILMN_2479681	1.46426	0.000113587	Mex3a								ILMN_1248222	0.30799	0.341993	0.99976	Zbtb5		ILMN_3136867	-0.367244	0.0991971	0.997198	Josd3
ILMN_1232592	1.46355	1.01e-05	Zbtb17								ILMN_2904083	0.307599	0.363534	0.99976	Nup98		ILMN_2809931	-0.167768	0.0993262	0.997198	Mrcl
ILMN_2546073	1.46251	1.35e-05	Wdr68								ILMN_2708906	0.307533	0.281848	0.99976	Neu1		ILMN_2588456	-0.46365	0.0993434	0.997198	Tgs1
ILMN_2545649	1.46183	7.08e-07	4933432P15Rik								ILMN_3005266	0.30752	0.390626	0.99976	Chrac1		ILMN_2605453	-0.381776	0.0995858	0.997198	Ranbp10
ILMN_3045984	1.46011	0.018467	Clec5a								ILMN_2615035	0.307262	0.529784	0.99976	Mgst3		ILMN_1228320	-0.305016	0.0997027	0.997198	Cfp
ILMN_2733482	1.45798	1.15e-05	Gca								ILMN_2813224	0.306935	0.412287	0.99976	Metrnl		ILMN_3061863	0.147729	0.0998214	0.997198	Mlxip
ILMN_2712151	1.45719	8.22e-05	1810033B17Rik								ILMN_2941728	0.306646	0.468975	0.99976	Nenf		ILMN_1216892	0.156129	0.0999301	0.997198	Lrrtm1
ILMN_2584685	1.45396	1.77e-07	E430021P16Rik								ILMN_2591543	0.306587	0.682358	0.99976	Cd207		ILMN_2670662	-0.322048	0.100079	0.997198	Csde1
ILMN_3116560	1.45285	1.33e-05	St3gal5								ILMN_2872552	0.306525	0.304176	0.99976	LOC622404		ILMN_2611906	0.157304	0.100148	0.997198	Apln
ILMN_1216597	1.44995	2.21e-06	Slc25a25								ILMN_1260593	0.306514	0.333201	0.99976	1700052N19Rik		ILMN_1231085	0.160175	0.100306	0.997198	Olfr1263
ILMN_1229529	1.4481	0.000310618	Hsd17b7								ILMN_1232762	0.306494	0.449182	0.99976	Atox1		ILMN_2601344	0.148347	0.100453	0.997198	Cyb5r4
ILMN_2710905	1.44289	0.00292348	S100a8								ILMN_2432508	0.306161	0.345531	0.99976	Slc39a13		ILMN_2708222	-0.354809	0.100642	0.997198	Nlrx1
ILMN_3121522	1.44279	0.000439774	Clec5a								ILMN_2760226	0.306098	0.281568	0.99976	B9d2		ILMN_1239753	0.155486	0.100775	0.997198	Cd226
ILMN_1231600	1.43979	3.88e-05	Ptgs2								ILMN_2810443	0.306055	0.248277	0.99976	2610204K14Rik		ILMN_2607127	-0.178946	0.100897	0.997198	Adcy8
ILMN_1249498	1.43847	0.000712258	Plek								ILMN_1214671	0.306004	0.590904	0.99976	Cdca4		ILMN_2683698	-0.130235	0.101006	0.997198	Fzd1
ILMN_3097726	1.43712	2.46e-05	Gnl3								ILMN_2974480	0.305591	0.348353	0.99976	Snip1		ILMN_2655175	-0.151649	0.101034	0.997198	Cdrt4
ILMN_2987339	1.4361	0.00428807	Mybbp1a								ILMN_1216007	0.305473	0.474206	0.99976	Ndufa5		ILMN_1228316	-0.324859	0.101501	0.997198	Gdi1
ILMN_2511275	1.43536	0.00556568	scl0002064.1_2								ILMN_1220362	0.305219	0.455627	0.99976	Ndufa12		ILMN_2623112	-0.44756	0.101733	0.997198	B930006L02Rik
ILMN_2910768	1.43498	7.94e-05	Pilra								ILMN_1220101	0.305127	0.502155	0.99976	Ebi2		ILMN_2767554	0.145155	0.101823	0.997198	LOC100046609
ILMN_2604411	1.43421	3.21e-07	Zc3h12a								ILMN_2757861	0.30476	0.28679	0.99976	Ap4b1		ILMN_2691014	0.122889	0.101875	0.997198	Klhl14
ILMN_1226639	1.43238	0.00228197	BC006779								ILMN_2971567	0.304597	0.512331	0.99976	Ddx24		ILMN_2671165	0.133531	0.101956	0.997198	Krt23
ILMN_1235196	1.43204	3.18e-06	Atp10d								ILMN_3163138	0.304358	0.0346363	0.99976	Kcnrg		ILMN_2985079	0.15439	0.102044	0.997198	Dleu7
ILMN_3092653	1.43159	0.000114866	Palld								ILMN_1221168	0.304214	0.406154	0.99976	2310061F22Rik		ILMN_2958464	-0.418467	0.102047	0.997198	Slc43a2
ILMN_2964785	1.43093	7.89e-05	Zfhx2								ILMN_2943476	0.304184	0.392937	0.99976	Lcmt1		ILMN_1226713	-0.229535	0.102092	0.997198	Ccdc57
ILMN_1258115	1.43075	1.63e-05	Lrrfip2								ILMN_2593410	0.304028	0.444425	0.99976	Kif3c		ILMN_1254813	-0.248763	0.102288	0.997198	Umps
ILMN_2944413	1.42705	9.57e-05	Akap7								ILMN_1221750	0.303744	0.552254	0.99976	Mycl1		ILMN_1253569	-0.177143	0.102363	0.997198	Zfp295
ILMN_2974343	1.42575	2.31e-06	Pla1a								ILMN_1247833	0.303512	0.265451	0.99976	Ube2q1		ILMN_2637073	0.100194	0.102365	0.997198	Asb4
ILMN_1258253	1.42531	7.51e-06	Aebp2								ILMN_2826110	0.30349	0.545873	0.99976	Cat		ILMN_2758120	-0.153037	0.102404	0.997198	Gabpa
ILMN_2767596	1.42415	2.72e-07	Sav1								ILMN_3020829	0.30348	0.388513	0.99976	Npm3		ILMN_2597532	-0.519823	0.102433	0.997198	App
ILMN_2985282	1.42397	3.41e-05	Peci								ILMN_2516266	0.303104	0.339628	0.99976	Ccar1		ILMN_2480682	-0.494671	0.102614	0.997198	Tmem23
ILMN_2713714	1.42371	8.6e-07	Slc6a4								ILMN_2988631	0.303064	0.291439	0.99976	Dscr3		ILMN_2734952	0.178205	0.102621	0.997198	Olfr823
ILMN_2735615	1.42315	0.00455171	Isg20								ILMN_2695308	0.303034	0.0646671	0.99976	Spata3		ILMN_2442075	-0.597149	0.102636	0.997198	Topors
ILMN_2974720	1.42075	2.1e-06	Igf2bp2								ILMN_1225995	0.302769	0.351379	0.99976	Morc2a		ILMN_2985042	-0.211291	0.102917	0.997198	Krt36
ILMN_1234199	1.41999	5.21e-05	Cobll1								ILMN_1245872	0.302546	0.351307	0.99976	Tmem101		ILMN_2743593	-0.291405	0.10295	0.997198	Zmat1
ILMN_2879876	1.41961	8.9e-07	Tbc1d23								ILMN_2590860	0.302491	0.255737	0.99976	Rpo2tc1		ILMN_2453775	0.144187	0.103021	0.997198	Wisp1
ILMN_1214953	1.41948	9.04e-07	Rusc2								ILMN_2639271	0.301909	0.337569	0.99976	Bxdc5		ILMN_1227736	-0.171983	0.103116	0.997198	Sacs
ILMN_2921303	1.41891	4.87e-06	Tyms-ps								ILMN_2879755	0.301727	0.180892	0.99976	Tagap		ILMN_2677676	-0.172497	0.103223	0.997198	Cebpz
ILMN_1216386	1.41819	1.15e-05	Cd86								ILMN_3074516	0.301491	0.347086	0.99976	Psmg2		ILMN_2955084	-0.163105	0.10325	0.997198	Olfr514
ILMN_2774854	1.41767	3.09e-06	Edg2								ILMN_2744326	0.301114	0.380154	0.99976	LOC665250		ILMN_2631829	0.160206	0.103261	0.997198	Fmr1nb
ILMN_2916008	1.41753	5.2e-06	Agxt2l2								ILMN_2698392	0.301052	0.377707	0.99976	Banf1		ILMN_2789321	-0.271365	0.103269	0.997198	Rc3h1
ILMN_2534207	1.41697	1.92e-05	LOC380706								ILMN_2684732	0.300943	0.292606	0.99976	Hnrpll		ILMN_2482427	-0.376689	0.103326	0.997198	Zfp106
ILMN_2760001	1.41502	0.00530618	Ppfibp2								ILMN_2771766	0.300883	0.375792	0.99976	LOC100048556		ILMN_2684178	-0.153493	0.103434	0.997198	Amhr2
ILMN_2416641	1.41232	2.71e-05	Usp42								ILMN_1254786	0.300866	0.436232	0.99976	Ech1		ILMN_1248041	-0.335388	0.103438	0.997198	Rock2
ILMN_1255422	1.41025	4.8e-06	Ccrn4l								ILMN_2849571	0.300858	0.335753	0.99976	Wdr75		ILMN_1256970	0.186808	0.10344	0.997198	Adamts18
ILMN_2757445	1.40895	2.21e-06	Ccdc41								ILMN_2972063	0.300832	0.355299	0.99976	Ubl7		ILMN_2618176	0.938846	0.103517	0.997198	Socs3
ILMN_2466809	1.4089	4.06e-05	Papss2								ILMN_3161652	0.300582	0.607922	0.99976	Clec4a3		ILMN_2611295	-0.210817	0.103541	0.997198	Dusp26
ILMN_1254157	1.40565	3.22e-05	Wars								ILMN_1234461	0.300573	0.298318	0.99976	Zbtb24		ILMN_2470646	-0.140205	0.103626	0.997198	LOC100048295
ILMN_1228453	1.40187	0.000352355	Setdb2								ILMN_1255510	0.300546	0.36476	0.99976	Lmna		ILMN_2850527	-0.454938	0.103739	0.997198	Thoc1
ILMN_2618461	1.39843	0.00401722	LOC100042179								ILMN_2809239	0.300541	0.331341	0.99976	Tmem85		ILMN_3065779	-0.396095	0.103777	0.997198	Mier1
ILMN_1252481	1.39664	2.1e-06	Fosl2								ILMN_2667971	0.30043	0.250962	0.99976	Cugbp1		ILMN_1228991	0.150604	0.103869	0.997198	Txndc17
ILMN_2843394	1.39196	3.01e-06	Ptgir								ILMN_1249864	0.300378	0.725185	0.99976	A630077B13Rik		ILMN_2607229	-0.199137	0.103927	0.997198	Tas2r121
ILMN_2755666	1.39116	0.000346937	Apbb1ip								ILMN_2644719	0.300123	0.562864	0.99976	Hmgn3		ILMN_2698757	-0.340797	0.104062	0.997198	Ppm1l
ILMN_1246819	1.39038	6.2e-06	Dnajc1								ILMN_1220305	0.299987	0.254267	0.99976	D19Bwg1357e		ILMN_3137189	-0.170308	0.104072	0.997198	6330545A04Rik
ILMN_2903972	1.38705	0.000188415	Pdgfrb								ILMN_2616786	0.299824	0.262712	0.99976	Tbl3		ILMN_2482138	-0.265689	0.10421	0.997198	Hcn3
ILMN_2709047	1.38695	1.45e-05	Polr1e								ILMN_2806124	0.299663	0.398133	0.99976	Pih1d1		ILMN_2622780	-0.31645	0.104543	0.997198	5530601I19Rik
ILMN_3159149	1.38264	1.68e-06	Rusc2								ILMN_2804973	0.299588	0.272187	0.99976	Zfp639		ILMN_2982019	0.18819	0.104556	0.997198	Klra33
ILMN_2767731	1.38259	2.53e-05	Icosl								ILMN_2627300	0.299412	0.44797	0.99976	Akap9		ILMN_2752095	-0.131226	0.104588	0.997198	Slc6a11
ILMN_1219183	1.38251	0.0243803	St3gal3								ILMN_2965417	0.299112	0.418303	0.99976	Npm3-ps1		ILMN_2759932	0.183054	0.104705	0.997198	Ccdc122
ILMN_1238167	1.38114	2.11e-06	Pop4								ILMN_2956153	0.298416	0.314477	0.99976	Eif4enif1		ILMN_1257855	-0.484109	0.104798	0.997198	Stard8
ILMN_2657828	1.37646	4.2e-05	Rhbdf1								ILMN_1232761	0.298306	0.128141	0.99976	Lyzl4		ILMN_1238370	0.175072	0.104808	0.997198	Magi2
ILMN_2823011	1.37486	0.00636161	Myo10								ILMN_1224093	0.298064	0.218106	0.99976	Llgl2		ILMN_2978946	-0.177274	0.104819	0.997198	Gm776
ILMN_1260383	1.37269	1.14e-06	Mdn1								ILMN_1250771	0.298058	0.43326	0.99976	2010316F05Rik		ILMN_2612973	-0.154678	0.104829	0.997198	Sult1c2
ILMN_3160771	1.36925	2.12e-05	Cd200								ILMN_1238558	0.297972	0.264448	0.99976	Arid3b		ILMN_2677687	0.128386	0.1049	0.997198	Atp2b3
ILMN_2884126	1.36678	0.000263464	Phldb1								ILMN_1227163	0.297788	0.424766	0.99976	Nars		ILMN_2639642	-0.510949	0.104903	0.997198	Arhgef6
ILMN_2603976	1.36555	1.09e-05	F730031O20Rik								ILMN_2789544	0.297412	0.268244	0.99976	Abcf2		ILMN_2815545	-0.598869	0.104936	0.997198	4632411B12Rik
ILMN_2672708	1.36525	5.87e-06	Lrp11								ILMN_2938893	0.297275	0.195847	0.99976	Smad3		ILMN_2701911	0.138592	0.104966	0.997198	4933439F18Rik
ILMN_1223198	1.36364	3.91e-06	LOC676704								ILMN_3101400	0.296957	0.225099	0.99976	4930573I19Rik		ILMN_2651539	0.125149	0.10529	0.997198	Apoc3
ILMN_2685194	1.36272	0.0174005	Lass6								ILMN_2790573	0.296909	0.363673	0.99976	Trappc4		ILMN_1229969	0.188601	0.105381	0.997198	Pafah1b2
ILMN_2870191	1.36234	1.68e-06	Eif2c3								ILMN_1214239	0.296735	0.369319	0.99976	4930432O21Rik		ILMN_2606667	-0.619003	0.105494	0.997198	Ddx6
ILMN_1248651	1.36194	2.31e-05	C330023M02Rik								ILMN_2664686	0.296613	0.313524	0.99976	Chaf1b		ILMN_1217576	0.131348	0.105576	0.997198	Evi1
ILMN_3006123	1.36165	0.000586819	Asns								ILMN_2716585	0.296526	0.285947	0.99976	Rnaseh1		ILMN_1231247	0.139552	0.105602	0.997198	Mstn
ILMN_3031099	1.35688	0.000571192	Coq10b								ILMN_2899599	0.296425	0.364178	0.99976	Ddx3y		ILMN_2928573	-0.415179	0.105771	0.997198	Rev1
ILMN_2486012	1.35075	2.46e-05	C330006P03Rik								ILMN_2763951	0.296404	0.233873	0.99976	Zfand2b		ILMN_2629737	0.197354	0.105831	0.997198	Tmtc1
ILMN_1223685	1.35066	0.000187965	Ttc9c								ILMN_2769696	0.296319	0.444886	0.99976	Nap1l4		ILMN_2510612	0.114941	0.105954	0.997198	Ywhaz
ILMN_2676066	1.34987	0.00223966	Stard7								ILMN_3073486	0.296268	0.519353	0.99976	Rpl31		ILMN_1236762	-0.158361	0.106243	0.997198	Gp5
ILMN_2564205	1.34889	3.61e-06	Pik3cg								ILMN_2851889	0.295816	0.202538	0.99976	Prkrip1		ILMN_2764019	-0.390618	0.106281	0.997198	Fcho2
ILMN_2600426	1.34843	2.31e-05	Ccdc94								ILMN_2591411	0.295683	0.491976	0.99976	Cno		ILMN_2704257	0.178099	0.10631	0.997198	Reln
ILMN_2860645	1.34743	0.00197923	Gbp6								ILMN_2612079	0.295648	0.463029	0.99976	Rrbp1		ILMN_2511684	0.148353	0.106535	0.997198	Tlx1
ILMN_1245816	1.34656	0.000113269	Raet1b								ILMN_3154409	0.295049	0.351266	0.99976	Brd2		ILMN_2503987	-0.201252	0.106631	0.997198	Zbtb43
ILMN_2594558	1.34509	2.16e-05	Mon1b								ILMN_1252110	0.294903	0.225352	0.99976	Foxj2		ILMN_2869524	-0.474781	0.106657	0.997198	2010305A19Rik
ILMN_2485340	1.3412	8.63e-06	9530018I07Rik								ILMN_2871412	0.294794	0.465468	0.99976	Sars		ILMN_3074058	-0.259756	0.106683	0.997198	Polr3g
ILMN_2739517	1.33907	3.35e-05	Mecr								ILMN_3149944	0.294705	0.446562	0.99976	Cklf		ILMN_2599214	-0.458192	0.106718	0.997198	6430548M08Rik
ILMN_2827780	1.33901	0.00140277	D14Ertd668e								ILMN_1244513	0.294515	0.631318	0.99976	Gbp3		ILMN_1258269	0.148764	0.106836	0.997198	Wdr40c
ILMN_2534151	1.33897	0.00838199	Irgb10								ILMN_3072676	0.294498	0.456371	0.99976	Ankrd12		ILMN_2907285	0.159602	0.106844	0.997198	Krt20
ILMN_1260241	1.33831	4.53e-06	Mier3								ILMN_2798086	0.294468	0.460535	0.99976	Fchsd2		ILMN_1250037	-0.390499	0.106885	0.997198	Suv420h1
ILMN_2755667	1.33805	0.000563509	Apbb1ip								ILMN_1226143	0.294332	0.330848	0.99976	Rabgef1		ILMN_2781611	-0.210534	0.106969	0.997198	Piwil1
ILMN_2648967	1.33765	2.25e-06	Arrdc4								ILMN_3062378	0.294158	0.39703	0.99976	Dcp1b		ILMN_1251572	-0.306892	0.107144	0.997198	Xpo7
ILMN_2724371	1.33662	8e-05	Phldb1								ILMN_2931779	0.293412	0.29723	0.99976	Wdr45l		ILMN_2712976	0.184553	0.107263	0.997198	Slc18a1
ILMN_2825803	1.33426	1.74e-05	Parp14								ILMN_2999654	0.293208	0.156001	0.99976	Psmc3ip		ILMN_2588637	0.129307	0.107357	0.997198	Olfr826
ILMN_2702002	1.33234	2.89e-05	Fbs1								ILMN_1254027	0.293161	0.221313	0.99976	2310065K24Rik		ILMN_1220665	0.151524	0.107459	0.997198	Lhx5
ILMN_1227951	1.33005	0.000185351	Gcnt2								ILMN_2889274	0.293115	0.448631	0.99976	Snx14		ILMN_2837631	0.175049	0.107591	0.997198	Ccna1
ILMN_1243193	1.32903	8.71e-06	0610007L01Rik								ILMN_2626939	0.29301	0.70057	0.99976	Daxx		ILMN_1216405	-0.500792	0.107898	0.997198	Uhrf2
ILMN_1227976	1.3285	0.000152979	E430031D18Rik								ILMN_2942492	0.292787	0.42014	0.99976	Rbm5		ILMN_2621862	-0.324258	0.107921	0.997198	Pdlim5
ILMN_2995755	1.32717	2.48e-05	Etf1								ILMN_3128784	0.292582	0.457254	0.99976	Sap30l		ILMN_1214163	-0.387687	0.107984	0.997198	B230380D07Rik
ILMN_2841290	1.32654	0.00167146	Tnfaip2								ILMN_2822053	0.292414	0.443617	0.99976	Stx4a		ILMN_2676852	0.174855	0.10799	0.997198	Slc6a3
ILMN_2600339	1.32446	8.25e-05	Gosr2								ILMN_1221060	0.292387	0.532104	0.99976	Pparg		ILMN_2671923	-0.389138	0.108171	0.997198	Ly86
ILMN_2651137	1.32212	2.02e-05	Lck								ILMN_2737374	0.292349	0.329882	0.99976	1500001L15Rik		ILMN_2651797	0.141235	0.108258	0.997198	Adra1d
ILMN_2486573	1.32143	2.28e-05	Vegfc								ILMN_2865285	0.292236	0.452981	0.99976	Folr2		ILMN_2663555	-0.552366	0.108398	0.997198	Asb3
ILMN_2551827	1.32059	0.0110411	Dncic2								ILMN_2692615	0.292068	0.686919	0.99976	Tgm2		ILMN_1240724	0.215788	0.108557	0.997198	Olfr560
ILMN_2619270	1.32053	4.34e-06	Eif2b3								ILMN_1234337	0.291961	0.186127	0.99976	Leng1		ILMN_2861879	-0.160152	0.10884	0.997198	Edar
ILMN_2694153	1.31996	0.000103597	LOC100045359								ILMN_1223551	0.291877	0.32429	0.99976	Rrp9		ILMN_2694329	-0.346387	0.108949	0.997198	Hps4
ILMN_2923615	1.31983	9.11e-06	Ppm1k								ILMN_2611244	0.291867	0.359273	0.99976	Ecd		ILMN_2886048	0.156942	0.109071	0.997198	Olfr1505
ILMN_1254452	1.3149	1.07e-05	A430093F15Rik								ILMN_3140158	0.291548	0.542734	0.99976	2700007P21Rik		ILMN_2751018	-0.210619	0.109447	0.997198	Chfr
ILMN_2484707	1.31152	0.000174849	Tyms								ILMN_3162369	0.291527	0.373539	0.99976	Fbxo33		ILMN_2747109	0.156867	0.109629	0.997198	Serf1
ILMN_2825391	1.30966	0.000184981	Mobkl2c								ILMN_2796089	0.291526	0.52614	0.99976	Anapc13		ILMN_1229817	0.156504	0.109792	0.997198	Banp
ILMN_3131766	1.30918	0.000709107	Trex1								ILMN_2702508	0.291413	0.32506	0.99976	Ebna1bp2		ILMN_2622891	-0.450764	0.109904	0.997198	2210016L21Rik
ILMN_2998303	1.30795	5.41e-05	Katna1								ILMN_2717621	0.291337	0.297784	0.99976	Rps15a		ILMN_1228799	0.12429	0.110028	0.997198	Bmpr1b
ILMN_1216920	1.30652	0.000411544	Ccdc50								ILMN_3003242	0.291328	0.330335	0.99976	Mpv17		ILMN_2505841	-0.379964	0.110126	0.997198	Igsf4a
ILMN_3023230	1.30313	1.22e-06	Jmjd3								ILMN_1251184	0.291326	0.301754	0.99976	Nrf1		ILMN_1222183	-0.182898	0.11024	0.997198	Kank4
ILMN_2729198	1.30115	0.000193476	Fmnl2								ILMN_3096592	0.290984	0.427858	0.99976	Epb4.1l1		ILMN_3162452	-0.496418	0.110306	0.997198	Ppm2c
ILMN_2769136	1.30047	2.79e-05	Mthfd2								ILMN_2759484	0.290726	0.509991	0.99976	C3		ILMN_1228536	-0.254605	0.110501	0.997198	Prokr1
ILMN_1226157	1.29994	0.000351055	Pik3r3								ILMN_2650893	0.290666	0.277085	0.99976	E4f1		ILMN_2759954	-0.354386	0.110529	0.997198	Ppp1r2
ILMN_2711782	1.29956	5.16e-05	Tbc1d1								ILMN_2629648	0.29061	0.264803	0.99976	2410002F23Rik		ILMN_2676463	0.127739	0.110617	0.997198	Gulp1
ILMN_2972292	1.29867	0.00185678	Esrra								ILMN_1220834	0.290384	0.496603	0.99976	Camta2		ILMN_1238496	0.163343	0.110633	0.997198	Asb18
ILMN_1218605	1.298	0.000160392	Nfkbia								ILMN_2766315	0.290239	0.214076	0.99976	Trappc2l		ILMN_3107256	-0.161743	0.110729	0.997198	OTTMUSG00000017677
ILMN_2601639	1.29434	1.71e-06	Gnl3								ILMN_1242377	0.290146	0.490527	0.99976	Jmjd6		ILMN_2651019	0.141849	0.110788	0.997198	Bhmt2
ILMN_2444158	1.2925	2.36e-06	Itgb8								ILMN_2967622	0.290124	0.0776021	0.99976	Gpsm1		ILMN_3022428	-0.265226	0.110871	0.997198	Tmpo
ILMN_1220109	1.29226	1.07e-05	Trim36								ILMN_2752933	0.289732	0.535177	0.99976	Tec		ILMN_1222036	-0.366339	0.110946	0.997198	Paqr7
ILMN_2627929	1.28783	1.28e-05	Hivep3								ILMN_3150658	0.289557	0.397831	0.99976	Nme2		ILMN_2748795	0.138046	0.110972	0.997198	Prtg
ILMN_2766604	1.28662	0.0001	Camp								ILMN_2431871	0.289513	0.402658	0.99976	Fbxo30		ILMN_2939579	0.227076	0.111026	0.997198	1700016D06Rik
ILMN_1240779	1.2845	0.000569827	Osp94								ILMN_2908846	0.289498	0.380238	0.99976	Iqgap2		ILMN_1241980	-0.331166	0.111034	0.997198	Cdc2l1
ILMN_2523794	1.28241	5.24e-05	A630001G21Rik								ILMN_1218325	0.289425	0.193325	0.99976	LOC675228		ILMN_2944508	0.286415	0.111049	0.997198	Bglap2
ILMN_2763679	1.28202	1.3e-05	Sipa1l1								ILMN_2825803	0.289334	0.707041	0.99976	Parp14		ILMN_2690241	-0.252976	0.111258	0.997198	Pkib
ILMN_1256633	1.28134	0.00044005	LOC100045567								ILMN_1217753	0.289291	0.2898	0.99976	Srpk1		ILMN_2682754	-0.164092	0.111284	0.997198	Pdc
ILMN_2761046	1.28133	0.000237746	Slc25a33								ILMN_1259339	0.289226	0.0836542	0.99976	Cdk5r1		ILMN_2668221	-0.187428	0.111335	0.997198	Crhr1
ILMN_1235979	1.28118	9.65e-07	Nol5								ILMN_3081944	0.288977	0.319061	0.99976	Rtn3		ILMN_2516705	0.150533	0.111362	0.997198	Upb1
ILMN_2561472	1.27784	0.000189907	A530021P12Rik								ILMN_1254655	0.288904	0.233322	0.99976	Casp4		ILMN_2600822	0.163747	0.111402	0.997198	Tmem139
ILMN_2710705	1.27744	0.0240637	Sqstm1								ILMN_1228485	0.288874	0.283222	0.99976	Csnk2a2		ILMN_1217408	-0.425409	0.111436	0.997198	Prkacb
ILMN_2739039	1.27344	0.000265193	Csnk2a2								ILMN_1248712	0.288868	0.0449936	0.99976	Tmprss11d		ILMN_2614540	0.177637	0.111675	0.997198	Poli
ILMN_2772174	1.27177	7.11e-05	Ppan								ILMN_2654442	0.288824	0.388936	0.99976	Kbtbd2		ILMN_2637113	-0.420317	0.111967	0.997198	Slc9a9
ILMN_1219118	1.27069	0.000274037	Mon1b								ILMN_1254684	0.288823	0.156391	0.99976	Nmd3		ILMN_1229545	-0.560101	0.111992	0.997198	Ncoa6
ILMN_2696492	1.27007	0.0212108	Phf11								ILMN_2749847	0.288671	0.476283	0.99976	Gtf2e2		ILMN_2443464	-0.234348	0.112008	0.997198	Slmap
ILMN_2702141	1.26994	3.91e-05	Mefv								ILMN_1223035	0.28866	0.310625	0.99976	Slc22a4		ILMN_1244123	-0.476494	0.11227	0.997198	Slc38a2
ILMN_2741383	1.26981	2.71e-05	Tagap1								ILMN_2937738	0.2885	0.394318	0.99976	Irak2		ILMN_2651359	-0.306195	0.112275	0.997198	Zfp809
ILMN_1232514	1.2693	0.000471689	Siat9								ILMN_1244776	0.288457	0.295531	0.99976	Snrpd3		ILMN_2620886	0.120144	0.112322	0.997198	Cdkl2
ILMN_1216191	1.26913	3.26e-05	Lcp2								ILMN_2933624	0.288402	0.454206	0.99976	LOC654467		ILMN_2656282	-0.490175	0.112504	0.997198	Chuk
ILMN_2917618	1.26908	2.51e-06	Nck1								ILMN_2996601	0.288361	0.250104	0.99976	Suv420h1		ILMN_2455701	-0.387509	0.112512	0.997198	Tyk2
ILMN_3160517	1.26837	0.00977084	Cox17								ILMN_2906414	0.288221	0.367725	0.99976	Tmed4		ILMN_2719732	0.159567	0.112644	0.997198	Ms4a3
ILMN_2689998	1.26823	3.97e-06	Fjx1								ILMN_1236303	0.288154	0.363578	0.99976	Wdsof1		ILMN_2990144	-0.367805	0.112666	0.997198	D14Ertd231e
ILMN_1239578	1.26817	0.000171861	Man2a1								ILMN_2685120	0.288067	0.256918	0.99976	Dpep3		ILMN_2715474	0.206139	0.112672	0.997198	Ccdc54
ILMN_2476733	1.26802	0.000102172	1200016E24Rik								ILMN_2681776	0.287929	0.416482	0.99976	Mapk6		ILMN_1246639	0.172473	0.112944	0.997198	Slc26a5
ILMN_2987709	1.26712	2.67e-06	Slc15a3								ILMN_2705878	0.287861	0.352704	0.99976	Limd2		ILMN_3056561	0.116181	0.113058	0.997198	Prdm8
ILMN_1229210	1.2671	0.000394275	LOC640739								ILMN_1238227	0.287789	0.472191	0.99976	Rpl23		ILMN_3009184	-0.148353	0.113311	0.997198	Ap3b2
ILMN_1258587	1.26705	1.22e-06	LOC100044376								ILMN_2677332	0.287683	0.270236	0.99976	Hic2		ILMN_2864393	-0.513745	0.113463	0.997198	C430003P19Rik
ILMN_2597886	1.26607	4.28e-05	Snx18								ILMN_1225674	0.287601	0.325687	0.99976	Eps15l1		ILMN_1243875	-0.367695	0.113474	0.997198	Suv420h1
ILMN_2420366	1.26492	8.37e-07	Zrsr2								ILMN_1231132	0.287538	0.395045	0.99976	Crls1		ILMN_1248184	-0.290023	0.113519	0.997198	Senp1
ILMN_2804283	1.26396	1.25e-05	EG622976								ILMN_2984793	0.287494	0.225166	0.99976	1500001M20Rik		ILMN_2612942	0.115526	0.113621	0.997198	Nlrp4c
ILMN_1242377	1.26292	2.3e-06	Jmjd6								ILMN_2874071	0.287473	0.399372	0.99976	Tfb2m		ILMN_2687723	-0.481821	0.113764	0.997198	Zc3h18
ILMN_2910627	1.26278	8.08e-07	Acot10								ILMN_1217329	0.286955	0.248402	0.99976	Sppl3		ILMN_2805829	-0.440397	0.113996	0.997198	Exosc2
ILMN_2629582	1.2621	0.0307713	Plau								ILMN_1260412	0.286863	0.480913	0.99976	Tigd2		ILMN_1235850	-0.122251	0.114	0.997198	Cbfa2t2
ILMN_2764883	1.26167	2.33e-05	Mafg								ILMN_3161790	0.286762	0.664055	0.99976	AI451557		ILMN_2690839	0.281085	0.11421	0.997198	Esam1
ILMN_1236908	1.2609	1.27e-05	Tlr1								ILMN_1234318	0.286256	0.430625	0.99976	Ubxd1		ILMN_1213692	-0.314605	0.114379	0.997198	Pcbp3
ILMN_2730003	1.25809	4.01e-05	Ccdc86								ILMN_2710484	0.285972	0.605787	0.99976	Rufy3		ILMN_2634140	-0.195245	0.114551	0.997198	2310042E22Rik
ILMN_1260362	1.25802	3.09e-06	EG632248								ILMN_2756733	0.285939	0.374254	0.99976	Ccdc130		ILMN_3075513	-0.16609	0.114624	0.997198	Slc41a3
ILMN_2434235	1.25797	2.25e-06	Taok1								ILMN_2945238	0.285786	0.302634	0.99976	Prdm4		ILMN_1228892	0.137864	0.114638	0.997198	Olfr67
ILMN_2924831	1.25751	3.08e-05	Gas7								ILMN_1247811	0.285764	0.731354	0.99976	Ass1		ILMN_1243385	0.150087	0.114641	0.997198	Itpr2
ILMN_2496658	1.25522	0.000844789	A130086G11Rik								ILMN_2849680	0.285584	0.392814	0.99976	Tmem14c		ILMN_1255301	-0.592834	0.114649	0.997198	2410042D21Rik
ILMN_2446727	1.2536	3.06e-05	Ddhd1								ILMN_2733778	0.285445	0.723011	0.99976	Il4i1		ILMN_1252528	0.159371	0.114685	0.997198	Uts2
ILMN_2417863	1.25316	8.18e-05	Tnip1								ILMN_2459858	0.285438	0.349936	0.99976	Upf3a		ILMN_2980226	0.149048	0.11472	0.997198	Mmp16
ILMN_2743503	1.25269	3.73e-06	E2f3								ILMN_2952292	0.284901	0.164152	0.99976	0610009D07Rik		ILMN_2950189	-0.155785	0.115198	0.997198	Myt1l
ILMN_2670172	1.2523	2.42e-05	Itga5								ILMN_2738345	0.284828	0.240217	0.99976	Lims2		ILMN_2944076	0.140634	0.115259	0.997198	Olfr1434
ILMN_2627193	1.25203	3.28e-05	Hs3st3a1								ILMN_2765890	0.28471	0.358905	0.99976	Psmb2		ILMN_2970899	-0.163165	0.115501	0.997198	1810020G14Rik
ILMN_2815383	1.25181	4.17e-06	Srfbp1								ILMN_2654568	0.284594	0.307139	0.99976	Trub1		ILMN_2762745	-0.348665	0.115661	0.997198	Pias2
ILMN_1256996	1.25087	0.000287432	Maff								ILMN_3085946	0.284565	0.483864	0.99976	Zfp295		ILMN_1241196	-0.512178	0.115666	0.997198	Ergic2
ILMN_3120510	1.25083	0.00341037	Gvin1								ILMN_1243678	0.284555	0.413521	0.99976	Gtf3c1		ILMN_2756353	-0.878906	0.115783	0.997198	Emr1
ILMN_2758545	1.25021	0.000265596	Cldn23								ILMN_1230765	0.284433	0.681345	0.99976	Tpst1		ILMN_2743723	-0.520866	0.116045	0.997198	Ptpn11
ILMN_2754990	1.24826	4.49e-05	Cd44								ILMN_1217599	0.284423	0.525217	0.99976	Rab33b		ILMN_2631903	-0.187968	0.116189	0.997198	1700008P20Rik
ILMN_2622801	1.24675	2.49e-06	Sh3bgrl2								ILMN_2940510	0.284419	0.30609	0.99976	Tlk2		ILMN_1252444	-0.221155	0.116372	0.997198	Usp53
ILMN_2610944	1.24447	3.36e-05	Fpr1								ILMN_2600113	0.284199	0.533373	0.99976	Gtpbp2		ILMN_1255006	-0.437422	0.116469	0.997198	Rpe
ILMN_2598852	1.24358	3.82e-05	Ranbp1								ILMN_1217723	0.284122	0.397946	0.99976	Stau2		ILMN_2654732	0.126407	0.116509	0.997198	1700025F22Rik
ILMN_2547737	1.24346	0.000480875	Daam1								ILMN_2754997	0.284078	0.284928	0.99976	Slmo2		ILMN_2659560	0.156432	0.116515	0.997198	Entpd1
ILMN_2479290	1.2432	0.000344309	Fas								ILMN_2668178	0.283903	0.227213	0.99976	A230106M15Rik		ILMN_2748336	-0.383216	0.116524	0.997198	Elf2
ILMN_2480463	1.24319	2.74e-05	Trim25								ILMN_1232451	0.283848	0.489796	0.99976	Phlpp		ILMN_2946899	0.129449	0.116527	0.997198	2310033K02Rik
ILMN_2669199	1.24259	3.87e-06	Etv6								ILMN_2964841	0.283631	0.36137	0.99976	Ppfibp2		ILMN_2714749	0.15364	0.116533	0.997198	Folh1
ILMN_2841840	1.24077	0.000155632	Mrps10								ILMN_2691049	0.283556	0.432855	0.99976	LOC100038908		ILMN_2620930	-0.408649	0.116713	0.997198	Ddb1
ILMN_2771766	1.2403	0.00449596	LOC100048556								ILMN_1241458	0.283511	0.508549	0.99976	Centd2		ILMN_2729817	-0.132943	0.116744	0.997198	Fev
ILMN_2428252	1.23819	0.00170027	Rasa2								ILMN_2609323	0.283445	0.586047	0.99976	Lst1		ILMN_1225165	0.148419	0.116766	0.997198	Zfp393
ILMN_3151510	1.2372	5.22e-06	Sertad2								ILMN_2757125	0.283227	0.372573	0.99976	Prc1		ILMN_2613422	-0.145691	0.117152	0.997198	Itk
ILMN_1250409	1.23303	0.047293	Tap1								ILMN_2752074	0.283224	0.569379	0.99976	Ppm1b		ILMN_2657074	0.171433	0.117195	0.997198	Phf16
ILMN_2484918	1.23288	1.12e-05	Vti1a								ILMN_2703657	0.282893	0.126092	0.99976	Dld		ILMN_1241151	0.103367	0.11733	0.997198	Lrtm1
ILMN_2901765	1.23255	7.89e-06	Wnt6								ILMN_2603081	0.282521	0.608494	0.99976	Nt5c3		ILMN_2739039	-0.393649	0.117346	0.997198	Csnk2a2
ILMN_3026198	1.22924	2.41e-06	Rnaset2b								ILMN_2751215	0.282507	0.51996	0.99976	Tor1aip1		ILMN_2678838	0.14455	0.117378	0.997198	Synpo2
ILMN_2474858	1.22867	0.000631781	Tnfaip2								ILMN_2787785	0.282318	0.540084	0.99976	Akna		ILMN_2811282	-0.508133	0.117411	0.997198	Txndc13
ILMN_2975375	1.22845	4.75e-05	Mtmr14								ILMN_1249116	0.282256	0.392397	0.99976	Cpsf3l		ILMN_1255438	-0.3335	0.117417	0.997198	C530044N13Rik
ILMN_2722732	1.22771	0.000833092	Srgn								ILMN_2778655	0.282218	0.467199	0.99976	Vcam1		ILMN_2887104	-0.235073	0.117468	0.997198	2600010E01Rik
ILMN_1240337	1.22675	0.000403554	6030448M23Rik								ILMN_1258552	0.282217	0.410692	0.99976	2610024G14Rik		ILMN_1242718	0.150972	0.117595	0.997198	Olfr153
ILMN_2492500	1.22519	0.00716787	Zeb1								ILMN_1216198	0.282157	0.334993	0.99976	Xpo5		ILMN_2862567	-0.347925	0.117672	0.997198	Fndc3b
ILMN_2904083	1.22453	2.26e-06	Nup98								ILMN_2595863	0.282139	0.29352	0.99976	Chst10		ILMN_2798964	-0.293418	0.117704	0.997198	Sec22c
ILMN_2571616	1.22423	3.82e-05	C430002D13Rik								ILMN_2715474	0.281901	0.0372527	0.99976	Ccdc54		ILMN_2949877	0.151281	0.117772	0.997198	4931408A02Rik
ILMN_2589790	1.22249	7.11e-05	Stat3								ILMN_2724386	0.281614	0.398658	0.99976	LOC100046898		ILMN_2750789	-0.554131	0.117811	0.997198	Utp6
ILMN_2806851	1.22025	0.000316691	Pdcd10								ILMN_1214634	0.281585	0.187524	0.99976	Aqp9		ILMN_1258988	-0.404448	0.117927	0.997198	Igfbp4
ILMN_1228557	1.21997	0.000342337	Id2								ILMN_2597030	0.281197	0.510506	0.99976	Smox		ILMN_1259450	-0.149427	0.117932	0.997198	Eya4
ILMN_1225291	1.21895	3.47e-05	LOC668631								ILMN_2866752	0.281175	0.35369	0.99976	Bcap29		ILMN_3060442	-0.410834	0.117975	0.997198	Dnajb6
ILMN_2634656	1.21829	0.000140445	Slc31a2								ILMN_3158909	0.281046	0.471401	0.99976	Banf1		ILMN_2420200	-0.661489	0.11826	0.997198	Usp8
ILMN_1231586	1.21829	7.1e-05	Sertad2								ILMN_2438212	0.280747	0.381097	0.99976	LOC100040573		ILMN_1232041	-0.394444	0.118309	0.997198	Klf6
ILMN_2636443	1.21825	3.03e-05	Bcl2l2								ILMN_2597343	0.280644	0.0183433	0.99976	BC030476		ILMN_3093817	-0.193642	0.118393	0.997198	Shprh
ILMN_1258266	1.21799	0.000322955	Peli1								ILMN_1215157	0.280599	0.278129	0.99976	LOC100047369		ILMN_1236892	-0.399378	0.118569	0.997198	Znrf2
ILMN_2606966	1.21361	7.08e-05	Mobkl1a								ILMN_2881480	0.280534	0.455768	0.99976	Vamp3		ILMN_2663872	-0.354625	0.118656	0.997198	Atp6v1e1
ILMN_1216849	1.2133	0.000949855	Sp100								ILMN_1221429	0.280515	0.24318	0.99976	Mllt11		ILMN_2669006	0.150475	0.118664	0.997198	Alox15
ILMN_2589893	1.21255	8.02e-06	Tbrg4								ILMN_2815802	0.280502	0.183318	0.99976	Lrsam1		ILMN_2745540	-0.452086	0.119022	0.997198	Cnot7
ILMN_3162407	1.21233	0.000103355	Zfp36								ILMN_1238374	0.280474	0.30977	0.99976	Cdc7		ILMN_2780205	-0.471422	0.119211	0.997198	Ctnna1
ILMN_1232038	1.2117	1.15e-06	Piwil2								ILMN_1226485	0.280421	0.0345361	0.99976	Wnt11		ILMN_3151492	-0.739879	0.119271	0.997198	Ankrd12
ILMN_2883268	1.2106	1.29e-05	Lrrk2								ILMN_3007680	0.280266	0.291906	0.99976	Mpp6		ILMN_1255561	-0.148371	0.119278	0.997198	Hspa5
ILMN_2751603	1.21045	0.0103474	Phxr4								ILMN_1217060	0.280222	0.106746	0.99976	Zfp770		ILMN_2750515	0.670738	0.119419	0.997198	Fos
ILMN_2602938	1.20979	3.88e-05	Smpdl3b								ILMN_2777879	0.280215	0.0183195	0.99976	LOC100044122		ILMN_2739760	-0.151728	0.119575	0.997198	Prelp
ILMN_2731057	1.20961	0.000130128	Psme2								ILMN_1259418	0.280193	0.573152	0.99976	Aifm2		ILMN_3031781	-0.677103	0.119667	0.997198	Arid5b
ILMN_2482571	1.20817	0.00100197	Flnb								ILMN_2842572	0.280175	0.361826	0.99976	Ndufs6		ILMN_2665496	-0.159105	0.120026	0.997198	Ankrd9
ILMN_2618918	1.2074	7.12e-06	Slc2a6								ILMN_2849449	0.280091	0.45208	0.99976	Itga5		ILMN_2732090	-0.244444	0.120048	0.997198	Clec1a
ILMN_2493338	1.20679	0.00124554	C630022N07Rik								ILMN_3100812	0.279975	0.421433	0.99976	Gpx4		ILMN_2875000	-0.176992	0.120072	0.997198	Zzef1
ILMN_1250450	1.20534	2.23e-06	Ogfr								ILMN_2707494	0.279833	0.464125	0.99976	Mcee		ILMN_1217577	-0.249596	0.120075	0.997198	Sfrs12
ILMN_1243826	1.20214	3.24e-05	Plekha4								ILMN_2647435	0.279813	0.479952	0.99976	Rassf1		ILMN_1216086	-0.143796	0.120119	0.997198	Park2
ILMN_1239858	1.20199	0.000194742	Dnajc13								ILMN_2688533	0.279795	0.053499	0.99976	Ribc1		ILMN_2708610	-0.183832	0.120132	0.997198	LOC100048049
ILMN_2653444	1.20096	5.62e-05	3200001K10Rik								ILMN_2753029	0.279605	0.547998	0.99976	Gch1		ILMN_2710524	-0.158753	0.120144	0.997198	Cntn4
ILMN_2426752	1.20085	0.00470426	F830005D05Rik								ILMN_2681824	0.279598	0.428927	0.99976	Fbxw7		ILMN_2812926	0.192189	0.120187	0.997198	Slc30a10
ILMN_2688075	1.2008	0.0254066	Cyp51								ILMN_2873180	0.279416	0.529226	0.99976	1810030N24Rik		ILMN_2874414	-0.373994	0.120332	0.997198	Usp19
ILMN_1216614	1.20008	8.76e-06	Brd9								ILMN_1235757	0.278923	0.504873	0.99976	Bloc1s1		ILMN_2590532	-0.212626	0.120512	0.997198	Aldh7a1
ILMN_2689401	1.19855	0.000179924	Mcoln2								ILMN_1255513	0.278785	0.361899	0.99976	Cdr2		ILMN_2755163	0.168133	0.1206	0.997198	Pigk
ILMN_3079461	1.19828	0.000568908	Raet1b								ILMN_2607196	0.27877	0.568931	0.99976	0910001A06Rik		ILMN_2639291	-0.333349	0.1206	0.997198	Cln5
ILMN_2683486	1.19562	1.54e-05	AI115600								ILMN_2596522	0.278672	0.399258	0.99976	Mt1		ILMN_1226035	-0.672261	0.120635	0.997198	Tbc1d20
ILMN_3099398	1.19561	8.02e-06	Rbpms								ILMN_2734391	0.278561	0.579127	0.99976	Ramp1		ILMN_3123716	-0.415018	0.12071	0.997198	Morf4l1
ILMN_2759079	1.19561	0.000688289	Ppap2a								ILMN_2478523	0.278534	0.384534	0.99976	Txnl4a		ILMN_2639207	-0.283527	0.120754	0.997198	LOC100047870
ILMN_2899318	1.1933	0.000445396	Rdh11								ILMN_2712280	0.278239	0.420283	0.99976	Ormdl3		ILMN_2697069	0.154059	0.120816	0.997198	Gmnn
ILMN_2688306	1.19173	0.000177764	Rbl1								ILMN_1244070	0.278174	0.368098	0.99976	Nsun4		ILMN_2754985	0.553311	0.120864	0.997198	Phlda1
ILMN_2962737	1.19132	0.0207728	Aoah								ILMN_1257284	0.278049	0.445065	0.99976	Blvra		ILMN_1227075	0.145013	0.120978	0.997198	Fut2
ILMN_2756074	1.19089	6.66e-06	Dtwd1								ILMN_2971767	0.277936	0.487493	0.99976	Myd88		ILMN_1237830	0.150673	0.121061	0.997198	1110020G09Rik
ILMN_2937320	1.19063	0.00249407	Schip1								ILMN_2952049	0.277856	0.220317	0.99976	Rpap1		ILMN_2747735	-0.418714	0.121096	0.997198	Sec22a
ILMN_2683540	1.19013	1.36e-06	Dock4								ILMN_2598775	0.277805	0.39613	0.99976	Stard3nl		ILMN_2628699	0.120955	0.12117	0.997198	Vmn2r81
ILMN_2650275	1.18962	4.11e-05	1810055G02Rik								ILMN_2612484	0.277762	0.399348	0.99976	Myo9b		ILMN_2650392	-0.388784	0.121246	0.997198	Rbm28
ILMN_2674475	1.18639	6.69e-05	9930022N03Rik								ILMN_2670427	0.277747	0.426225	0.99976	2010100O12Rik		ILMN_1220347	-0.125974	0.121279	0.997198	Col19a1
ILMN_2833248	1.18579	0.000321737	C330023M02Rik								ILMN_1225730	0.277687	0.552641	0.99976	Fdps		ILMN_2681311	-0.215332	0.121288	0.997198	1810007M14Rik
ILMN_2451470	1.18562	0.000165433	Vps54								ILMN_2629297	0.277648	0.208639	0.99976	Cias1		ILMN_2686069	-0.389583	0.121327	0.997198	Gyg
ILMN_1223705	1.18529	9.7e-05	Mthfs								ILMN_2645917	0.277445	0.0771351	0.99976	1700022C21Rik		ILMN_1243565	-0.534054	0.121368	0.997198	Manba
ILMN_2591777	1.18001	6.71e-05	Tmem49								ILMN_2653265	0.277415	0.366101	0.99976	H2-Ke6		ILMN_2754787	-0.34014	0.121383	0.997198	Rsrc1
ILMN_2735118	1.17829	4.42e-06	Pprc1								ILMN_2711570	0.277374	0.483827	0.99976	Ints3		ILMN_3094013	-0.365766	0.121512	0.997198	Mbnl2
ILMN_2567962	1.17687	0.0264322	A130019H11Rik								ILMN_2875812	0.277105	0.400115	0.99976	Cops7a		ILMN_1252490	-0.401653	0.12167	0.997198	2610101N10Rik
ILMN_2610105	1.17683	0.000239699	Snrpd1								ILMN_1222009	0.277104	0.536143	0.99976	Gab1		ILMN_2629335	0.163312	0.121686	0.997198	Nxf7
ILMN_2617265	1.17643	0.000707472	Ipo13								ILMN_1230790	0.276937	0.419684	0.99976	Patl1		ILMN_2707895	-0.365929	0.121773	0.997198	Jmjd1a
ILMN_1226280	1.17619	0.00113857	Nola1								ILMN_2698449	0.276864	0.0800565	0.99976	Hbegf		ILMN_2595460	0.145173	0.12193	0.997198	Ccdc42
ILMN_1229455	1.17586	0.0034149	Rnf213								ILMN_2731989	0.27681	0.22025	0.99976	Ext1		ILMN_1237942	-0.324391	0.122007	0.997198	Appl1
ILMN_2674032	1.17518	0.000123204	Tmem128								ILMN_1249783	0.27647	0.346409	0.99976	Atp5c1		ILMN_2635367	-0.123143	0.122061	0.997198	Shcbp1
ILMN_2513826	1.1751	0.03061	Tnfrsf11b								ILMN_2629856	0.276081	0.408602	0.99976	Rrp15		ILMN_1259132	-0.346707	0.122102	0.997198	Osbpl2
ILMN_1238357	1.17492	3.06e-05	A530032D15Rik								ILMN_3160792	0.275987	0.415408	0.99976	LOC666676		ILMN_2690621	-0.301708	0.122147	0.997198	Bbc3
ILMN_2567682	1.17484	4.55e-06	9030611K07Rik								ILMN_2812645	0.275844	0.413387	0.99976	Ptrh1		ILMN_2682493	-0.245913	0.122167	0.997198	Bmp5
ILMN_2932964	1.17447	0.000599575	Ctps								ILMN_2883907	0.275813	0.445974	0.99976	Lsm8		ILMN_1248368	-0.413374	0.122406	0.997198	Mat2a
ILMN_1248235	1.17158	2.96e-05	2810021O14Rik								ILMN_2972292	0.275761	0.420004	0.99976	Esrra		ILMN_2737310	0.137447	0.122504	0.997198	Mipep
ILMN_1218169	1.17134	0.000439774	Mll1								ILMN_1223848	0.275665	0.317637	0.99976	Wipf2		ILMN_2677386	-0.436609	0.122526	0.997198	Tcp1
ILMN_2689731	1.16806	0.000164837	Dusp4								ILMN_2921095	0.275593	0.519484	0.99976	Hnrpm		ILMN_2626318	-0.344775	0.122639	0.997198	Elf2
ILMN_2611510	1.16624	0.000487882	Med21								ILMN_2701851	0.275484	0.313306	0.99976	Ncapd3		ILMN_2667788	0.130134	0.122679	0.997198	Atg4a
ILMN_1227602	1.1653	4.41e-06	Denr								ILMN_2755492	0.275484	0.262681	0.99976	D6Wsu176e		ILMN_2606777	-0.315496	0.122764	0.997198	Nfrkb
ILMN_1220799	1.16437	2.1e-05	Tank								ILMN_2806258	0.275218	0.082771	0.99976	Trdmt1		ILMN_3160626	-0.188394	0.122824	0.997198	Cideb
ILMN_2987995	1.16371	0.000210253	Bfar								ILMN_1215469	0.275047	0.424573	0.99976	Dbi		ILMN_2614778	-0.354556	0.122867	0.997198	Slc30a5
ILMN_2792485	1.16257	0.000111035	Ube2e2								ILMN_1242239	0.275036	0.508904	0.99976	Ars2		ILMN_1213426	-0.388001	0.122946	0.997198	BC038286
ILMN_1219232	1.1608	0.000275002	9830143E02Rik								ILMN_2704641	0.275019	0.431762	0.99976	Dph3		ILMN_2768805	-0.366474	0.122957	0.997198	Pkn2
ILMN_1249336	1.16005	0.0147087	Mmp13								ILMN_1231129	0.274745	0.406277	0.99976	Wasl		ILMN_3162009	0.152187	0.123195	0.997198	1700003M02Rik
ILMN_1237621	1.15976	2.92e-05	E430028B21Rik								ILMN_2617402	0.274607	0.320056	0.99976	Sec13		ILMN_2770414	-0.236076	0.123233	0.997198	Rragc
ILMN_2936604	1.1596	0.000494645	Zfp513								ILMN_2756275	0.274484	0.0643971	0.99976	5330439C02Rik		ILMN_2624193	0.174511	0.123242	0.997198	Ric3
ILMN_1221168	1.15632	4.97e-06	2310061F22Rik								ILMN_2866185	0.274406	0.439952	0.99976	Btg1		ILMN_2737442	0.135447	0.123267	0.997198	Hectd2
ILMN_1228485	1.15525	7.39e-05	Csnk2a2								ILMN_2675223	0.274377	0.665228	0.99976	Cd33		ILMN_2708077	0.131476	0.123413	0.997198	Olfr871
ILMN_2731237	1.15476	4.3e-05	D8Ertd82e								ILMN_2711966	0.274355	0.361958	0.99976	Mrpl1		ILMN_1220548	-0.354669	0.123425	0.997198	Lrrc41
ILMN_2597686	1.15274	0.001649	Rrbp1								ILMN_2837865	0.274344	0.462053	0.99976	Lsm3		ILMN_1257622	-0.165523	0.123472	0.997198	Tubgcp4
ILMN_2727847	1.15121	0.000147404	Kalrn								ILMN_2698107	0.274219	0.578899	0.99976	Eif1a		ILMN_2620409	0.154853	0.123613	0.997198	4930590J08Rik
ILMN_1246992	1.15116	1.41e-05	A630042L21Rik								ILMN_3013144	0.274088	0.407435	0.99976	Ttc5		ILMN_2671608	0.168206	0.123683	0.997198	Grp
ILMN_3009908	1.15028	4.38e-06	Rbm13								ILMN_2689333	0.274081	0.297023	0.99976	Csnk1e		ILMN_2701162	0.181434	0.123948	0.997198	Helt
ILMN_2519122	1.15011	2.59e-06	scl0004166.1_8								ILMN_2624544	0.274004	0.417576	0.99976	Helb		ILMN_2981643	0.140167	0.124149	0.997198	A130030D10Rik
ILMN_2565043	1.14891	7.33e-07	Mthfs								ILMN_2725927	0.273847	0.600672	0.99976	Serpina3g		ILMN_2692728	-0.15442	0.124276	0.997198	Rtn4
ILMN_2978838	1.14876	2.28e-06	Mat2a								ILMN_1258159	0.273846	0.575423	0.99976	Slc2a1		ILMN_1251170	-0.363067	0.124309	0.997198	Aff4
ILMN_1250410	1.14829	0.00301555	Eif2ak2								ILMN_2439638	0.273822	0.474034	0.99976	Traf3		ILMN_1232911	0.150138	0.124327	0.997198	Olfr1389
ILMN_2637066	1.14828	0.000801108	1110019N10Rik								ILMN_2672208	0.273816	0.436291	0.99976	Med8		ILMN_3120335	0.189053	0.124438	0.997198	Gabrb3
ILMN_1239542	1.14657	1.39e-05	Raet1c								ILMN_1243908	0.27381	0.388555	0.99976	Sh3gl1		ILMN_2676726	-0.362002	0.124594	0.997198	Cenpl
ILMN_2750053	1.14497	0.00485476	Ptprj								ILMN_2601639	0.27378	0.435602	0.99976	Gnl3		ILMN_3163063	-0.486457	0.124688	0.997198	Bnip2
ILMN_2894040	1.14416	0.000176067	BC031781								ILMN_2781966	0.273766	0.414682	0.99976	Bud31		ILMN_1249371	0.133823	0.124714	0.997198	B3gat1
ILMN_1241522	1.14099	1.94e-05	4921505C17Rik								ILMN_2873988	0.273713	0.609157	0.99976	Rtp4		ILMN_2736539	0.147366	0.124905	0.997198	Cyp2c55
ILMN_2430051	1.13842	1.91e-06	2210037E17Rik								ILMN_2974117	0.27366	0.237746	0.99976	Kctd6		ILMN_1229273	-0.389881	0.124941	0.997198	Vasp
ILMN_1254347	1.13816	2.21e-05	4930532K22Rik								ILMN_2853212	0.273644	0.388858	0.99976	Spns1		ILMN_2620418	0.127933	0.124956	0.997198	Atf7ip2
ILMN_2904321	1.13811	1.54e-05	Akt3								ILMN_2743003	0.273514	0.503205	0.99976	Ly96		ILMN_2620069	-0.396338	0.125014	0.997198	Rpo1-4
ILMN_2945238	1.13782	5.31e-06	Prdm4								ILMN_2650547	0.273348	0.293659	0.99976	Hus1		ILMN_3108837	0.138128	0.125019	0.997198	Zmynd12
ILMN_2734340	1.13768	4.05e-05	Stx11								ILMN_2743831	0.273301	0.564021	0.99976	Pepd		ILMN_2619877	0.144451	0.125038	0.997198	Ap1m2
ILMN_2850253	1.13623	2.36e-05	Ptpru								ILMN_2836924	0.273219	0.366462	0.99976	Wdr45		ILMN_1226514	-0.388788	0.125258	0.997198	Gab3
ILMN_2626939	1.13538	0.00325507	Daxx								ILMN_1238509	0.2732	0.464707	0.99976	Hmgb2l1		ILMN_1220100	0.16984	0.125431	0.997198	Ywhae
ILMN_2594768	1.13526	0.000335275	Tha1								ILMN_1234521	0.273102	0.472454	0.99976	Ndufs4		ILMN_2824793	0.191274	0.12546	0.997198	Cts8
ILMN_1224129	1.13477	2.23e-05	Dennd3								ILMN_2959285	0.273093	0.272551	0.99976	Atpaf2		ILMN_2593666	0.16792	0.12552	0.997198	Olfr628
ILMN_2907642	1.1343	1.07e-05	Rars								ILMN_2867147	0.273029	0.396067	0.99976	Tyrobp		ILMN_2602711	-0.304263	0.12556	0.997198	Tgfbr1
ILMN_2422042	1.13398	0.00355352	scl000981.1_40								ILMN_2747553	0.272925	0.469163	0.99976	Fbxo34		ILMN_2500382	0.11734	0.125712	0.997198	V1rc16
ILMN_3122081	1.13238	0.000253944	5133401N09Rik								ILMN_2622829	0.272808	0.371636	0.99976	1110007L15Rik		ILMN_1242272	0.172695	0.125996	0.997198	Cbln3
ILMN_2451035	1.13155	9.55e-07	Ube2h								ILMN_2759563	0.272534	0.507633	0.99976	2410008K03Rik		ILMN_3161936	-0.50553	0.126047	0.997198	Mpp1
ILMN_1240125	1.131	0.000586809	Gnb4								ILMN_1258394	0.272405	0.4613	0.99976	Aars		ILMN_2590350	-0.47435	0.126182	0.997198	Ube2f
ILMN_1235602	1.12833	2.57e-05	D0Kist3								ILMN_2968729	0.272399	0.473011	0.99976	Nqo2		ILMN_2666574	0.168796	0.126378	0.997198	1700001J03Rik
ILMN_2646834	1.12796	0.00392909	D11Lgp2e								ILMN_2950594	0.27239	0.489503	0.99976	Nab1		ILMN_2751386	-0.129468	0.126658	0.997198	Lass1
ILMN_3008859	1.12715	3.73e-05	Ctsc								ILMN_2978617	0.272386	0.559114	0.99976	Sh2d1b1		ILMN_2660898	-0.337596	0.126846	0.997198	Aggf1
ILMN_2904080	1.12608	1.62e-05	Nup98								ILMN_1227938	0.272195	0.37117	0.99976	Ggnbp2		ILMN_1215300	0.106637	0.126901	0.997198	2310057N15Rik
ILMN_2567940	1.12548	0.00583939	Etnk1								ILMN_2945607	0.272014	0.195223	0.99976	Zfp26		ILMN_1217634	0.123918	0.126935	0.997198	Olfr981
ILMN_1242613	1.12344	8.71e-06	Bahcc1								ILMN_3002011	0.271996	0.52058	0.99976	Cox18		ILMN_2725789	-0.56724	0.127096	0.997198	Khdrbs1
ILMN_1225361	1.1229	4.66e-05	Snrpd1								ILMN_2863903	0.271869	0.438573	0.99976	Rnf25		ILMN_2785512	-0.305351	0.127111	0.997198	Inpp5f
ILMN_2520032	1.12288	0.000303838	Zdhhc12								ILMN_2728538	0.271868	0.337978	0.99976	Exdl2		ILMN_2697910	0.136276	0.127187	0.997198	Ly6g5c
ILMN_2423835	1.1227	5.46e-07	Wnt6								ILMN_2863674	0.271864	0.0280681	0.99976	Myog		ILMN_2709179	-0.406994	0.127274	0.997198	2310005P05Rik
ILMN_1216072	1.12202	0.000254924	Gtpbp4								ILMN_1212645	0.271832	0.50777	0.99976	Slc6a13		ILMN_2725964	0.145889	0.127289	0.997198	LOC100047840
ILMN_1223551	1.12129	0.000633313	Rrp9								ILMN_2824723	0.271784	0.40446	0.99976	Fxc1		ILMN_1252584	-0.125542	0.127297	0.997198	C1qtnf4
ILMN_2721966	1.12085	3.23e-05	Cdc37								ILMN_2638404	0.27161	0.195507	0.99976	Dclre1b		ILMN_2687961	0.160526	0.127356	0.997198	Dnaja2
ILMN_2891573	1.11989	8.63e-06	Rai12								ILMN_3140913	0.271606	0.389158	0.99976	Tbc1d2		ILMN_2718974	-0.407085	0.12742	0.997198	Rpusd4
ILMN_2758234	1.11761	9.65e-05	Dst								ILMN_3116614	0.271186	0.263352	0.99976	Timm9		ILMN_1249910	-0.193944	0.127489	0.997198	Pank1
ILMN_1217646	1.11639	0.0016479	Mitd1								ILMN_2795854	0.271179	0.519605	0.99976	1190017O12Rik		ILMN_2808485	-0.184673	0.12754	0.997198	LOC626578
ILMN_2550240	1.11638	0.000359483	Gtpbp2								ILMN_2874443	0.271168	0.303656	0.99976	Polr2h		ILMN_2895084	-0.30071	0.127586	0.997198	Zfp715
ILMN_1220603	1.11365	5.4e-05	Il15ra								ILMN_2471166	0.271109	0.485971	0.99976	Tmc6		ILMN_2655985	-0.199751	0.127678	0.997198	OTTMUSG00000007655
ILMN_2431871	1.11363	2.73e-05	Fbxo30								ILMN_2768850	0.271064	0.303845	0.99976	Hnrpll		ILMN_2668455	0.107952	0.127752	0.997198	Lax1
ILMN_2646380	1.11361	5.65e-05	Gabpb1								ILMN_1213055	0.270935	0.401479	0.99976	Mapk1		ILMN_2648542	-0.151291	0.12781	0.997198	Olfr1444
ILMN_3161805	1.1135	0.024488	LOC100048556								ILMN_2828916	0.270905	0.429196	0.99976	Frmd6		ILMN_2938019	-0.205883	0.127932	0.997198	Krr1
ILMN_2687169	1.11284	0.00916912	Id3								ILMN_2682046	0.270825	0.357655	0.99976	2900073G15Rik		ILMN_2594593	-0.405885	0.127949	0.997198	Mpp5
ILMN_3163148	1.11276	0.0254052	Ddhd1								ILMN_3162570	0.270618	0.455009	0.99976	Gnptab		ILMN_2706061	-0.506405	0.128	0.997198	LOC100045887
ILMN_2856166	1.11226	0.000227022	Klhdc4								ILMN_1239583	0.27056	0.293639	0.99976	Wins2		ILMN_2709155	0.184047	0.128074	0.997198	C330027C09Rik
ILMN_1250454	1.11065	0.0368037	Prdm2								ILMN_2875915	0.27027	0.386032	0.99976	AU019823		ILMN_1238289	-0.421167	0.128098	0.997198	Prkx
ILMN_1250774	1.11025	5.46e-05	Mdm2								ILMN_3104025	0.270098	0.560718	0.99976	Asb13		ILMN_2840975	0.144531	0.128241	0.997198	Gls2
ILMN_2642288	1.10897	4.49e-06	Eif2c3								ILMN_2766596	0.270097	0.443332	0.99976	Gmds		ILMN_2721571	0.132438	0.12825	0.997198	Slamf1
ILMN_2607160	1.10889	0.000359832	Pum2								ILMN_1227458	0.270082	0.429623	0.99976	Nuak1		ILMN_2696575	-0.380547	0.128253	0.997198	Ctnnb1
ILMN_2602607	1.10682	0.000653775	1810037I17Rik								ILMN_2938704	0.270003	0.626569	0.99976	Il15		ILMN_1244848	-0.132659	0.128287	0.997198	Steap3
ILMN_2438678	1.10623	2.56e-05	Treml4								ILMN_2896944	0.26984	0.369811	0.99976	1810020D17Rik		ILMN_2673323	-0.165162	0.128307	0.997198	Sema3c
ILMN_2776850	1.1043	7.03e-05	Gas7								ILMN_2650275	0.269807	0.4367	0.99976	1810055G02Rik		ILMN_3041906	-0.149449	0.128331	0.997198	Timm9
ILMN_1213272	1.10323	0.000268968	Pgbpll								ILMN_2652482	0.269769	0.44008	0.99976	Dfna5h		ILMN_2895908	-0.408243	0.128341	0.997198	4932441K18Rik
ILMN_1227282	1.10253	0.000260063	Soat2								ILMN_2767602	0.269731	0.393893	0.99976	Chic2		ILMN_2615312	-0.385918	0.128472	0.997198	Ntn2l
ILMN_1230765	1.09955	9.31e-05	Tpst1								ILMN_1224162	0.269652	0.327771	0.99976	5730593F17Rik		ILMN_2737171	-0.288177	0.128534	0.997198	Ctps2
ILMN_2600113	1.09935	2.61e-05	Gtpbp2								ILMN_1223353	0.269439	0.420429	0.99976	Hp1bp3		ILMN_2640401	-0.438953	0.128544	0.997198	Pafah1b1
ILMN_2755668	1.09824	0.00144137	Apbb1ip								ILMN_2760671	0.269354	0.382845	0.99976	D030056L22Rik		ILMN_2678495	-0.378977	0.128576	0.997198	Akap9
ILMN_1245256	1.09805	2.16e-06	2610024E20Rik								ILMN_2985053	0.269233	0.38111	0.99976	Ndufv2		ILMN_2763347	0.126341	0.128748	0.997198	Orc1l
ILMN_1215692	1.09802	8.6e-07	Polr3d								ILMN_1234604	0.269206	0.453279	0.99976	2610036D13Rik		ILMN_2657911	-0.454119	0.128775	0.997198	Cnot4
ILMN_2630423	1.09752	0.000172929	Ikbkg								ILMN_1251748	0.269129	0.832695	0.99976	Pscdbp		ILMN_2925884	0.132412	0.128897	0.997198	Zim1
ILMN_3109989	1.0919	0.000470641	Pfdn4								ILMN_1235196	0.269124	0.58359	0.99976	Atp10d		ILMN_1212782	-0.134516	0.128935	0.997198	4930511I11Rik
ILMN_1260175	1.09149	0.000175785	Golga3								ILMN_2776764	0.268962	0.487263	0.99976	Chmp4b		ILMN_2590680	0.122629	0.128949	0.997198	Zfp697
ILMN_1212645	1.09012	0.000408683	Slc6a13								ILMN_2934448	0.268945	0.233544	0.99976	Tjap1		ILMN_3049896	-0.388373	0.128958	0.997198	Evi2b
ILMN_1253410	1.08933	3.44e-07	Chic2								ILMN_1232884	0.268828	0.341341	0.99976	Sphk1		ILMN_1248082	0.165632	0.129001	0.997198	Ranbp1
ILMN_2970685	1.0893	0.000223758	Ppie								ILMN_1224114	0.268796	0.428017	0.99976	Tmed1		ILMN_2594855	-0.348274	0.12902	0.997198	Pdpk1
ILMN_1227502	1.08894	0.000445524	Il15ra								ILMN_2746968	0.268624	0.399297	0.99976	0710008K08Rik		ILMN_2656645	-0.575382	0.12922	0.997198	Rell1
ILMN_1228091	1.0888	9.25e-05	Bcor								ILMN_2606088	0.268571	0.025288	0.99976	Pgc		ILMN_2682722	0.108316	0.129292	0.997198	Olfr116
ILMN_2728134	1.0883	0.000112767	5430433G21Rik								ILMN_2670895	0.268485	0.383115	0.99976	Bat1a		ILMN_1230162	-0.531598	0.129426	0.997198	Fem1b
ILMN_2854983	1.08706	0.000813188	Gpr85								ILMN_2846255	0.26837	0.230457	0.99976	Pgpep1		ILMN_2643751	0.166117	0.129477	0.997198	Olfr1518
ILMN_2718600	1.08703	0.000163189	Nfyb								ILMN_1249408	0.268325	0.509023	0.99976	2310016M24Rik		ILMN_1216791	0.159108	0.129502	0.997198	Dpf2
ILMN_2883267	1.08496	0.00656731	Lrrk2								ILMN_2760977	0.268241	0.483056	0.99976	Impact		ILMN_2998284	-0.151328	0.12953	0.997198	Olfr299
ILMN_1221129	1.0849	1.94e-05	Rhbdf2								ILMN_1246999	0.268236	0.373746	0.99976	LOC677205		ILMN_1220159	0.155866	0.129585	0.997198	Obox6
ILMN_2988199	1.08404	0.000346038	Gm885								ILMN_2771087	0.268086	0.446704	0.99976	Drctnnb1a		ILMN_2620959	-0.434537	0.12962	0.997198	Cxxc1
ILMN_2933261	1.08325	4.33e-05	Htr1f								ILMN_1238167	0.267984	0.384117	0.99976	Pop4		ILMN_1217502	0.136867	0.129887	0.997198	Gabrr1
ILMN_1228748	1.08258	4.61e-05	Foxa3								ILMN_2597886	0.267763	0.63603	0.99976	Snx18		ILMN_1231917	-0.117505	0.129942	0.997198	Olfr1276
ILMN_2637233	1.08235	0.000278586	Prdx5								ILMN_2768831	0.267724	0.349328	0.99976	Siah1a		ILMN_2824926	0.159251	0.130037	0.997198	Magea2
ILMN_1231651	1.0818	0.0121918	LOC100045439								ILMN_2617228	0.267546	0.337874	0.99976	Aurka		ILMN_1252248	-0.130504	0.130179	0.997198	Npnt
ILMN_1234539	1.08028	0.00373088	Irgm								ILMN_1217009	0.267538	0.427301	0.99976	Rab15		ILMN_2638186	0.169204	0.130196	0.997198	Frs3
ILMN_2769521	1.08019	8.37e-06	Ptafr								ILMN_2601907	0.267516	0.305811	0.99976	Ldb1		ILMN_2751158	-0.545964	0.130218	0.997198	Herpud2
ILMN_2978570	1.08009	0.00108843	Prpf38a								ILMN_1228557	0.267466	0.380682	0.99976	Id2		ILMN_2683138	-0.483263	0.130339	0.997198	Smek2
ILMN_2643513	1.08002	0.00474208	Asns								ILMN_2857580	0.267439	0.361375	0.99976	Rars2		ILMN_2610973	-0.45221	0.130397	0.997198	Clock
ILMN_3076439	1.0797	1.69e-05	Slc1a2								ILMN_2515349	0.267329	0.327911	0.99976	Zfp64		ILMN_2785558	-0.245728	0.130426	0.997198	Zfp11
ILMN_1238029	1.07962	7.24e-05	scl000911.1_939								ILMN_2469018	0.267277	0.173521	0.99976	Tnnt3		ILMN_2729153	0.142884	0.130427	0.997198	Nos3
ILMN_2629581	1.07946	0.000451832	Cox6a2								ILMN_2627299	0.267085	0.501715	0.99976	Akap9		ILMN_2730926	-0.490421	0.130461	0.997198	Lsm12
ILMN_2998976	1.07936	1.65e-05	Edg2								ILMN_2707694	0.267016	0.264198	0.99976	D10Wsu102e		ILMN_2601215	0.145358	0.130535	0.997198	Cyp7b1
ILMN_2791551	1.07768	9.87e-05	Zcrb1								ILMN_1226293	0.266748	0.287407	0.99976	Slc39a4		ILMN_2619611	-0.167476	0.130535	0.997198	Dnajb4
ILMN_2681776	1.07195	3.47e-05	Mapk6								ILMN_2590729	0.266717	0.460492	0.99976	Kif3c		ILMN_2864416	-0.153034	0.130599	0.997198	Rtp3
ILMN_1226143	1.07189	1.94e-05	Rabgef1								ILMN_2887239	0.266672	0.0378013	0.99976	Id2		ILMN_1241638	-0.495457	0.130764	0.997198	Wnk1
ILMN_2810405	1.06873	0.00194263	Myo1g								ILMN_2438771	0.266597	0.416087	0.99976	Fubp3		ILMN_2704015	0.143506	0.130909	0.997198	Paip2b
ILMN_1256356	1.06861	0.00110605	Pml								ILMN_2799361	0.266507	0.403706	0.99976	Tnip1		ILMN_3018017	-0.136915	0.130923	0.997198	Cxadr
ILMN_3006644	1.0672	0.000182174	Abi2								ILMN_2833985	0.266501	0.433481	0.99976	Rilpl2		ILMN_1225022	-0.444656	0.130928	0.997198	Lyst
ILMN_2865239	1.06683	1.53e-05	Mrps18b								ILMN_2830771	0.266416	0.464871	0.99976	Spag7		ILMN_1237003	-0.416383	0.130996	0.997198	Slu7
ILMN_2634248	1.06673	3.69e-05	Syncrip								ILMN_2894450	0.266405	0.521876	0.99976	Snx15		ILMN_2734028	-0.476483	0.131154	0.997198	Tank
ILMN_3151243	1.06616	0.00326228	BC094916								ILMN_3150996	0.266055	0.0895283	0.99976	Blm		ILMN_2924619	0.14891	0.131163	0.997198	Srl
ILMN_1252206	1.06542	0.00164081	Phtf2								ILMN_1218617	0.266048	0.400716	0.99976	Skiv2l2		ILMN_2685668	-0.261248	0.131187	0.997198	Nek6
ILMN_1245948	1.06428	0.000414029	Eps15-rs								ILMN_1226332	0.265996	0.178245	0.99976	Siah2		ILMN_2595597	-0.305356	0.131221	0.997198	Anln
ILMN_2698449	1.06413	1.45e-05	Hbegf								ILMN_1216732	0.265742	0.593544	0.99976	Mcl1		ILMN_1220506	0.134956	0.131269	0.997198	Amot
ILMN_2981169	1.06402	0.0161031	Ifit2								ILMN_1224516	0.265699	0.349865	0.99976	Slmap		ILMN_2752030	-0.148313	0.13129	0.997198	Cacna2d1
ILMN_1239863	1.06246	0.000525006	E330016A19Rik								ILMN_2971721	0.265696	0.588046	0.99976	2410025L10Rik		ILMN_2757607	-0.225919	0.131687	0.997198	Tle3
ILMN_2451036	1.06197	2.11e-06	LOC100047093								ILMN_2594128	0.265559	0.513214	0.99976	Arglu1		ILMN_1240620	-0.390884	0.132004	0.997198	Rfc1
ILMN_1236059	1.06181	1.76e-05	Stat4								ILMN_3009738	0.26551	0.515103	0.99976	1600012H06Rik		ILMN_2765759	0.102394	0.132085	0.997198	Asb2
ILMN_1220305	1.06156	0.000606244	D19Bwg1357e								ILMN_2643067	0.265242	0.375768	0.99976	Rnf185		ILMN_1231164	-0.255258	0.13214	0.997198	Zfp810
ILMN_2583822	1.06137	0.0025251	D430050H21Rik								ILMN_1217827	0.265132	0.413582	0.99976	2810002N01Rik		ILMN_2952521	0.158223	0.132147	0.997198	Prph
ILMN_2590349	1.06128	0.000555103	2510010F15Rik								ILMN_1257624	0.264937	0.413207	0.99976	Txn2		ILMN_2645719	-0.377621	0.13219	0.997198	Tmem199
ILMN_1228917	1.06031	0.00274498	C330023M02Rik								ILMN_3124947	0.264763	0.422502	0.99976	Zfp238		ILMN_2645490	0.111526	0.13223	0.997198	1110001A07Rik
ILMN_1231930	1.05911	0.00226025	Tesk1								ILMN_2661340	0.264758	0.35084	0.99976	Slco4a1		ILMN_2671447	-0.363914	0.132245	0.997198	Rad1
ILMN_2682103	1.05676	0.00262328	Smg7								ILMN_2724785	0.264722	0.416515	0.99976	Kcnab2		ILMN_1223727	0.120039	0.132404	0.997198	Wdr69
ILMN_2566616	1.05537	6.79e-06	8030448M07Rik								ILMN_1241561	0.264703	0.561723	0.99976	Tctn3		ILMN_1219431	0.179779	0.132449	0.997198	Gabarapl2
ILMN_2655721	1.05516	0.00298373	Stat1								ILMN_2988299	0.264589	0.543865	0.99976	Srf		ILMN_2594119	-0.176225	0.132493	0.997198	Krtap8-2
ILMN_2453303	1.05277	0.00497063	IGHV14S3_X03573$M12991X03573_Ig_heavy_variable_14S3_203								ILMN_2987863	0.264386	0.359743	0.99976	Per2		ILMN_3162384	0.141425	0.132519	0.997198	Olfr1513
ILMN_2482572	1.05166	0.00112293	Flnb								ILMN_2711734	0.26436	0.233884	0.99976	Ndufs8		ILMN_1252689	-0.537642	0.132547	0.997198	2010106G01Rik
ILMN_2709820	1.04745	0.00107225	Dtx2								ILMN_2962361	0.264328	0.642595	0.99976	Rufy3		ILMN_1244707	0.13757	0.13256	0.997198	Olfr1396
ILMN_2630039	1.04689	4.89e-05	E130014J05Rik								ILMN_2857570	0.264178	0.581535	0.99976	Rpl29		ILMN_1259406	0.130532	0.132584	0.997198	9930032O22Rik
ILMN_1233172	1.04674	0.00230316	Pou3f1								ILMN_2725370	0.263868	0.264854	0.99976	Map3k12		ILMN_1258218	0.122463	0.132737	0.997198	LOC100047090
ILMN_1254010	1.04385	5.88e-06	Pip5k1a								ILMN_1233064	0.263603	0.41261	0.99976	Cdk2		ILMN_2741738	-0.235339	0.132747	0.997198	5830417C01Rik
ILMN_3011719	1.04287	0.000152873	6430706D22Rik								ILMN_1215810	0.263475	0.5128	0.99976	Mcts1		ILMN_2683811	-0.243535	0.132843	0.997198	Gale
ILMN_2585137	1.04231	0.00112158	8030402P03Rik								ILMN_2634656	0.263389	0.639916	0.99976	Slc31a2		ILMN_2680574	-0.159122	0.132855	0.997198	Cdyl
ILMN_2683630	1.0418	0.000173642	Bfar								ILMN_1257061	0.263282	0.527587	0.99976	Med11		ILMN_2724409	-0.623234	0.132893	0.997198	Fem1c
ILMN_1218592	1.04119	0.00025262	Tes								ILMN_1240735	0.263039	0.294667	0.99976	Trub1		ILMN_2729745	0.149263	0.13303	0.997198	Lypd6
ILMN_1235783	1.04022	5.69e-05	Acbd3								ILMN_2913590	0.262962	0.403711	0.99976	Lonp2		ILMN_1249142	-0.28803	0.13324	0.997198	LOC100046781
ILMN_2420119	1.04004	0.00132685	2610103J23Rik								ILMN_2534090	0.262941	0.408872	0.99976	LOC216443		ILMN_2669804	-0.519369	0.133248	0.997198	Etfdh
ILMN_1221981	1.03913	4.94e-05	Diablo								ILMN_2755021	0.262887	0.50488	0.99976	Chkb		ILMN_1239346	0.112058	0.133312	0.997198	Klre1
ILMN_2490252	1.03848	0.000436075	Spred1								ILMN_1254551	0.262772	0.417367	0.99976	4933426M11Rik		ILMN_2932814	-0.371344	0.133377	0.997198	Ccdc127
ILMN_1237342	1.03771	0.000226724	4833438C02Rik								ILMN_1256971	0.262646	0.561332	0.99976	Nedd8		ILMN_1224658	-0.405142	0.133494	0.997198	Spast
ILMN_2758073	1.03767	5.62e-05	Dmtf1								ILMN_1218868	0.262638	0.391609	0.99976	Cops8		ILMN_2872334	0.133013	0.13369	0.997198	Rfpl4
ILMN_2904641	1.03722	0.000113678	Snora65								ILMN_1256089	0.262431	0.543017	0.99976	Rasgef1b		ILMN_2740939	-0.178163	0.133734	0.997198	Krt5
ILMN_2737444	1.03714	2.23e-05	7530420F21Rik								ILMN_2747744	0.262398	0.486031	0.99976	Thoc4		ILMN_1223145	-0.320376	0.133837	0.997198	Rqcd1
ILMN_3104094	1.03697	0.00186877	2610208M17Rik								ILMN_1227386	0.262391	0.15929	0.99976	Aig1		ILMN_2888872	0.1332	0.133873	0.997198	4932414N04Rik
ILMN_2822842	1.03677	6.16e-05	1600014C10Rik								ILMN_1221011	0.262374	0.594086	0.99976	3110050N22Rik		ILMN_1214167	-0.453363	0.13393	0.997198	Commd10
ILMN_1231650	1.03629	0.000371579	LOC100046469								ILMN_3163403	0.262313	0.277498	0.99976	Ate1		ILMN_2765015	-0.26571	0.133988	0.997198	Eed
ILMN_2711075	1.03606	0.00336072	Mmp9								ILMN_1254010	0.262246	0.32858	0.99976	Pip5k1a		ILMN_1234997	-0.410117	0.134025	0.997198	Crry
ILMN_2930552	1.03599	0.000460207	9130211I03Rik								ILMN_2628174	0.261789	0.463905	0.99976	Acss1		ILMN_2686798	0.154654	0.13406	0.997198	Dnalc4
ILMN_2667889	1.03428	0.000321606	Crebl1								ILMN_2819924	0.261746	0.346755	0.99976	Higd1c		ILMN_2775813	0.116715	0.134062	0.997198	Dusp12
ILMN_2590350	1.03261	0.000113964	Ube2f								ILMN_3000536	0.26162	0.548401	0.99976	Med11		ILMN_1255898	-0.38603	0.13415	0.997198	Nsmce2
ILMN_2613531	1.03259	0.000579036	Arhgap21								ILMN_2763002	0.261555	0.583938	0.99976	Eno2		ILMN_2815594	0.172124	0.134259	0.997198	B230317C12Rik
ILMN_2934448	1.03259	6.23e-05	Tjap1								ILMN_2873112	0.26152	0.462334	0.99976	Mdh2		ILMN_2704919	0.194377	0.134271	0.997198	Ube2t
ILMN_2525829	1.03138	0.00198476	BC031781								ILMN_1214810	0.261495	0.337661	0.99976	Arf2		ILMN_2731310	0.1567	0.134411	0.997198	Dsc2
ILMN_1229193	1.03076	0.00851242	Msn								ILMN_2717366	0.261483	0.818715	0.99976	Oasl1		ILMN_3153893	-0.572861	0.134465	0.997198	Zfp91
ILMN_2772380	1.03075	8.86e-05	Mrto4								ILMN_1259148	0.261264	0.527104	0.99976	Nudt2		ILMN_2709051	-0.331461	0.134675	0.997198	BC049806
ILMN_2451803	1.03012	7.91e-06	LOC100038857								ILMN_2680398	0.261175	0.296231	0.99976	Zc3h12d		ILMN_3118169	-0.449595	0.134702	0.997198	Jmjd1a
ILMN_2597210	1.03001	5.21e-05	Lrch4								ILMN_2750676	0.260919	0.420146	0.99976	Rars2		ILMN_2994373	0.195567	0.134787	0.997198	Ucp1
ILMN_2620435	1.02973	0.00517844	Ctps								ILMN_2824593	0.260864	0.51619	0.99976	Kbtbd2		ILMN_2684693	-0.378605	0.134842	0.997198	Dusp3
ILMN_2461898	1.02966	0.000575015	E130014J05Rik								ILMN_1245425	0.26081	0.425229	0.99976	Atp2a2		ILMN_3163529	-0.365953	0.134854	0.997198	LOC100045522
ILMN_3154640	1.02893	0.000145714	Aff1								ILMN_2699624	0.260671	0.472709	0.99976	2310008H09Rik		ILMN_2643177	0.13327	0.134861	0.997198	Dnajc11
ILMN_2651642	1.02883	0.000275377	Naca								ILMN_2613841	0.260608	0.388323	0.99976	Sf3a3		ILMN_3142865	-0.122251	0.135123	0.997198	Unc13c
ILMN_1238902	1.02874	0.00687824	B130066H02Rik								ILMN_1217927	0.260529	0.274478	0.99976	Qtrt1		ILMN_3048689	-0.321693	0.135249	0.997198	Rffl
ILMN_2465905	1.02871	0.000515726	2310007O11Rik								ILMN_2832219	0.260514	0.378805	0.99976	Cdca3		ILMN_2606088	0.168521	0.135343	0.997198	Pgc
ILMN_1219173	1.02869	1.97e-05	Noc3l								ILMN_1230862	0.260469	0.216555	0.99976	Mtmr3		ILMN_2715270	0.182282	0.135345	0.997198	Slc5a1
ILMN_2969919	1.02849	3.07e-05	Rnf11								ILMN_3016674	0.260468	0.48284	0.99976	Rreb1		ILMN_2711892	-0.373331	0.135377	0.997198	2007-03-01
ILMN_1220034	1.02794	0.00229106	Junb								ILMN_1259277	0.260438	0.573433	0.99976	Ddx28		ILMN_1252460	-0.293793	0.135523	0.997198	Syk
ILMN_3053593	1.02702	0.0152103	Glipr2								ILMN_2778428	0.260383	0.431118	0.99976	Thoc6		ILMN_2597135	-0.150723	0.135764	0.997198	Rgs3
ILMN_1230783	1.02668	1.14e-05	5930437C20Rik								ILMN_2675261	0.260223	0.42836	0.99976	Taldo1		ILMN_2758969	-0.329868	0.135773	0.997198	Ddx6
ILMN_2931384	1.02197	0.000312977	Lrrc59								ILMN_1216614	0.260141	0.399186	0.99976	Brd9		ILMN_2589556	-0.385106	0.135894	0.997198	Ikbkb
ILMN_1216368	1.02052	6.74e-05	B3gnt5								ILMN_2889482	0.260068	0.00421424	0.99976	Sox7		ILMN_1258629	0.117287	0.135906	0.997198	Col3a1
ILMN_2619362	1.01949	0.000227	Pop7								ILMN_2680038	0.259876	0.557608	0.99976	Nuak2		ILMN_2967362	-0.471695	0.135915	0.997198	1110057K04Rik
ILMN_2646985	1.01942	0.00376101	Atf5								ILMN_3155245	0.259585	0.596329	0.99976	Arhgap25		ILMN_1259365	0.178059	0.136009	0.997198	Emcn
ILMN_3129497	1.01892	3.47e-05	Nelf								ILMN_2699522	0.259565	0.0558114	0.99976	Dyrk3		ILMN_2893992	-0.449344	0.136058	0.997198	Lass2
ILMN_1244110	1.01862	0.00108691	Ccdc93								ILMN_2968907	0.259491	0.392434	0.99976	Tipin		ILMN_2930933	-0.292005	0.136091	0.997198	Zfml
ILMN_2909283	1.01829	0.000193476	Tmem120b								ILMN_2941431	0.25944	0.373793	0.99976	Prpf3		ILMN_1253649	0.132001	0.136109	0.997198	Pcdhb3
ILMN_2637321	1.01805	0.000969644	Prr14								ILMN_2958894	0.259101	0.23241	0.99976	D6Wsu163e		ILMN_3114641	-0.478298	0.136294	0.997198	Pik3r1
ILMN_1222599	1.0173	0.000210124	Zubr1								ILMN_2887131	0.259064	0.292297	0.99976	Usp3		ILMN_1242852	-0.487308	0.136345	0.997198	Wdr45l
ILMN_3138674	1.01609	0.038772	Aebp2								ILMN_2712075	0.259015	0.232071	0.99976	Lcn2		ILMN_2463405	-0.170749	0.1364	0.997198	Zcchc4
ILMN_1218533	1.0157	0.00278675	A630054M16Rik								ILMN_2962606	0.258853	0.455822	0.99976	Psma5		ILMN_2894587	-0.362379	0.136478	0.997198	Tlr13
ILMN_2773037	1.01487	0.000176067	H2-Oa								ILMN_2857595	0.258798	0.45858	0.99976	AI413582		ILMN_2758920	-0.172586	0.1365	0.997198	Snrk
ILMN_2591781	1.0136	0.000598344	Tmem49								ILMN_2949632	0.25873	0.519016	0.99976	Psmb2		ILMN_2890515	-0.158018	0.136713	0.997198	Nsg2
ILMN_2773900	1.0135	0.010655	Glipr2								ILMN_1258545	0.258706	0.450509	0.99976	Zfp131		ILMN_2591908	0.125749	0.13673	0.997198	Pstk
ILMN_2509737	1.0134	0.00130321	Trex1								ILMN_1221624	0.258677	0.429471	0.99976	Slc35b3		ILMN_1245758	-0.24077	0.136753	0.997198	Csnk1g1
ILMN_2960714	1.01305	0.000218811	Agpat4								ILMN_2429025	0.25867	0.497284	0.99976	Wbp5		ILMN_2963511	0.143811	0.136819	0.997198	Hhipl1
ILMN_2591381	1.01266	0.000185745	Ppm1b								ILMN_2611510	0.258601	0.414484	0.99976	Med21		ILMN_2915951	0.130023	0.136889	0.997198	D13Ertd608e
ILMN_1232884	1.01253	0.00141008	Sphk1								ILMN_2719784	0.25852	0.561367	0.99976	LOC100044566		ILMN_2598594	0.152516	0.136932	0.997198	Gm443
ILMN_1233999	1.01048	2.23e-06	Ppp3cc								ILMN_3160881	0.258447	0.384355	0.99976	Vrk3		ILMN_2731949	-0.202398	0.136961	0.997198	Klf6
ILMN_2727598	1.01033	0.00277707	LOC100046781								ILMN_3155915	0.258402	0.59948	0.99976	Dapk1		ILMN_2780352	-0.28562	0.137102	0.997198	D630014A15Rik
ILMN_2552295	1.0103	9.5e-05	Vcam1								ILMN_2608238	0.25831	0.381116	0.99976	Dnaja3		ILMN_2867960	-0.154101	0.137137	0.997198	Olfr1328
ILMN_1217723	1.01022	8.67e-06	Stau2								ILMN_1237963	0.258178	0.275987	0.99976	Alg8		ILMN_2727239	-0.191684	0.137334	0.997198	Pcdh10
ILMN_2907560	1.00892	0.00447069	Fzd7								ILMN_2895847	0.258174	0.295882	0.99976	Mthfs		ILMN_1248892	-0.185306	0.137507	0.997198	Tmem34
ILMN_2693922	1.00875	0.00387101	Egfr								ILMN_1219106	0.25809	0.383758	0.99976	Rrad		ILMN_1245012	0.1456	0.137555	0.997198	Amph
ILMN_2847437	1.00774	0.0042379	A430084P05Rik								ILMN_2700699	0.258006	0.343407	0.99976	Lrrc28		ILMN_2647686	0.109044	0.137617	0.997198	Olfr547
ILMN_2733399	1.00693	5.88e-05	Sfrs3								ILMN_2740176	0.257952	0.499744	0.99976	LOC100048046		ILMN_1230353	-0.373123	0.137631	0.997198	Bcl6
ILMN_2773110	1.0059	2.96e-06	Cdc25a								ILMN_2891688	0.2579	0.401154	0.99976	0610010E21Rik		ILMN_1238398	-0.380591	0.137801	0.997198	Tex10
ILMN_2805945	1.0057	5.2e-05	D3Ucla1								ILMN_2801790	0.257801	0.494616	0.99976	Chmp2a		ILMN_1219661	-0.451342	0.137895	0.997198	Cog6
ILMN_2807335	1.0048	0.000514156	3110001A13Rik								ILMN_2666190	0.257664	0.468532	0.99976	Rnpepl1		ILMN_2645901	-0.266591	0.138062	0.997198	Tmem140
ILMN_2725428	1.00475	2.09e-05	Dnajb10								ILMN_3104462	0.257651	0.299511	0.99976	Coq10b		ILMN_1228535	-0.26525	0.138105	0.997198	Pmp22
ILMN_1251178	1.00448	9.16e-05	Hs3st3b1								ILMN_2796798	0.257533	0.489112	0.99976	5730469M10Rik		ILMN_2610576	-0.127966	0.138162	0.997198	Myo5b
ILMN_1215755	1.00263	0.000260063	Grwd1								ILMN_2845917	0.257187	0.314347	0.99976	Arl8b		ILMN_2881810	-0.332932	0.138451	0.997198	EG665378
ILMN_1246664	1.00194	0.00155811	C630024B01Rik								ILMN_3142273	0.257009	0.374389	0.99976	Vkorc1l1		ILMN_2872992	-0.152352	0.138558	0.997198	5330421F07Rik
ILMN_2604835	1.00096	3.3e-05	AI118078								ILMN_2606130	0.256814	0.445507	0.99976	Pcgf1		ILMN_2695468	-0.370675	0.138595	0.997198	Tmem55a
ILMN_3145415	1.0003	0.000411588	Cstf3								ILMN_2612403	0.256775	0.443632	0.99976	Mak10		ILMN_2974945	-0.418087	0.138663	0.997198	Cog6
ILMN_1214668	0.998684	0.000192764	Msi2h								ILMN_2653081	0.256767	0.375469	0.99976	Prkab1		ILMN_2630428	0.122583	0.138663	0.997198	Fmr1nb
ILMN_1227086	0.998278	0.000241059	Pik3cg								ILMN_2985240	0.256508	0.364204	0.99976	Reps1		ILMN_2767605	-0.355888	0.138905	0.997198	Lmo2
ILMN_1241459	0.99827	2.31e-05	A930029N17Rik								ILMN_2930095	0.256404	0.437426	0.99976	Dpm2		ILMN_2697390	-0.351388	0.138943	0.997198	Oxr1
ILMN_2577598	0.996911	2.64e-05	1190008K20Rik								ILMN_2783429	0.25632	0.452997	0.99976	Dcp1a		ILMN_2870786	0.152561	0.138977	0.997198	Upb1
ILMN_2767764	0.996765	0.000873611	Ifrg15								ILMN_2701815	0.256301	0.2793	0.99976	Plxna2		ILMN_2633511	-0.349624	0.139058	0.997198	Cdyl
ILMN_2768805	0.99619	0.000708458	Pkn2								ILMN_2613182	0.25602	0.401677	0.99976	D030070L09Rik		ILMN_2635968	-0.257262	0.13913	0.997198	Mfsd8
ILMN_2612079	0.994809	0.000712258	Rrbp1								ILMN_1212938	0.255818	0.530038	0.99976	Aif1		ILMN_2458274	-0.413735	0.139163	0.997198	Ubap1
ILMN_2636335	0.994373	0.000370634	Sfrs2								ILMN_2907351	0.255738	0.170778	0.99976	Uty		ILMN_1235814	0.115242	0.139168	0.997198	Ctsm
ILMN_3101919	0.994051	0.00198234	Dgkh								ILMN_2676726	0.2554	0.266809	0.99976	Cenpl		ILMN_2454307	-0.348549	0.139182	0.997198	Ap3m1
ILMN_2670150	0.991918	0.00199901	Oas2								ILMN_2608995	0.255386	0.303631	0.99976	Dusp4		ILMN_2603187	-0.458822	0.139188	0.997198	Mecp2
ILMN_2522145	0.991419	0.000569827	C77604								ILMN_2774163	0.255336	0.443735	0.99976	Eif3d		ILMN_3118298	0.153666	0.139217	0.997198	D630042F21Rik
ILMN_2695926	0.991367	0.000112874	A530045M11								ILMN_2744512	0.255289	0.269832	0.99976	Srprb		ILMN_3162639	0.123057	0.13933	0.997198	Kcnq2
ILMN_2634349	0.991134	7.58e-05	Grlf1								ILMN_2961152	0.255283	0.0752882	0.99976	Krt7		ILMN_2800530	0.115288	0.139345	0.997198	Krtap5-2
ILMN_2674095	0.990276	0.000633154	Ciapin1								ILMN_2846373	0.255265	0.408555	0.99976	Cript		ILMN_2758904	0.118263	0.139367	0.997198	4930470P17Rik
ILMN_3002181	0.989974	9.16e-05	Ppif								ILMN_1254437	0.255177	0.625962	0.99976	Slc31a1		ILMN_2462762	-0.343613	0.139426	0.997198	Wbp4
ILMN_2856568	0.989723	5.99e-05	Gpbp1								ILMN_2869312	0.255095	0.345905	0.99976	Fbxo4		ILMN_3002543	-0.178431	0.139442	0.997198	Gm249
ILMN_2652909	0.989482	0.0114459	Ddit3								ILMN_1224936	0.255071	0.260606	0.99976	Mapk1ip1		ILMN_2702643	0.130042	0.139447	0.997198	Olfr463
ILMN_3160361	0.989438	0.00144181	Pik3r6								ILMN_2983686	0.254914	0.328281	0.99976	Trub2		ILMN_2602496	0.162942	0.139465	0.997198	Smgc
ILMN_1222123	0.989298	0.00238941	Camk2d								ILMN_2781596	0.254909	0.243664	0.99976	Oit3		ILMN_2759289	-0.466741	0.139516	0.997198	Slk
ILMN_2716247	0.989084	4.3e-05	Fastkd5								ILMN_2914843	0.254853	0.647769	0.99976	Psmb10		ILMN_1230545	-0.550231	0.139543	0.997198	Mobk1b
ILMN_2697060	0.988626	0.00264271	Dcp1a								ILMN_2624782	0.254762	0.529699	0.99976	Eif2a		ILMN_2456634	0.132526	0.139559	0.997198	V1rc26
ILMN_1233065	0.988623	9.65e-05	Rbmx								ILMN_3160750	0.254739	0.278897	0.99976	AA467197		ILMN_1247240	-0.411986	0.139561	0.997198	Ccdc43
ILMN_1233354	0.988551	1.15e-05	Eif2c3								ILMN_2757682	0.254725	0.617	0.99976	Leng9		ILMN_1242406	0.315684	0.139931	0.997198	Dusp2
ILMN_1250438	0.988293	0.000565598	Marcksl1								ILMN_1260045	0.254723	0.235047	0.99976	Crnkl1		ILMN_3059059	0.189859	0.140023	0.997198	Gnb1l
ILMN_1259056	0.987248	3.46e-05	Hnrpab								ILMN_1241465	0.2547	0.0750096	0.99976	LOC100046207		ILMN_2738750	-0.5376	0.140051	0.997198	Hpcal1
ILMN_2811737	0.986429	0.00394395	Casp4								ILMN_2828599	0.254626	0.439627	0.99976	Mak10		ILMN_3162407	0.665011	0.140095	0.997198	Zfp36
ILMN_2696491	0.985831	0.0494087	Phf11								ILMN_2730003	0.254401	0.653742	0.99976	Ccdc86		ILMN_2766737	-0.159646	0.140295	0.997198	Nrp2
ILMN_2887104	0.985508	0.00106485	2600010E01Rik								ILMN_2704474	0.254272	0.0433251	0.99976	Larp5		ILMN_1215135	-0.304254	0.140341	0.997198	Nr2f6
ILMN_2925923	0.985148	9.7e-05	Vgf								ILMN_1213809	0.254089	0.727244	0.99976	Gpr18		ILMN_2673213	-0.249502	0.140406	0.997198	Prune
ILMN_2801404	0.984853	0.00737897	Clk3								ILMN_2715003	0.254008	0.422687	0.99976	Sar1b		ILMN_1250052	-0.211513	0.140504	0.997198	Tnks
ILMN_1241909	0.984797	2.21e-05	5730596K20Rik								ILMN_2977624	0.253961	0.520564	0.99976	Rrm1		ILMN_2879195	0.151471	0.14052	0.997198	BC057371
ILMN_1232707	0.983717	0.00325672	Samhd1								ILMN_2637233	0.253752	0.610878	0.99976	Prdx5		ILMN_2933834	-0.369141	0.140594	0.997198	Mib1
ILMN_2650732	0.983702	0.00557336	Taf15								ILMN_1253410	0.253728	0.427689	0.99976	Chic2		ILMN_2831436	-0.413191	0.140631	0.997198	Msr2
ILMN_2949122	0.983508	0.000549144	Ccdc58								ILMN_3142193	0.253682	0.346214	0.99976	Lysmd1		ILMN_2688043	0.146377	0.140641	0.997198	Cdc42
ILMN_1242659	0.982951	0.0296495	2900058M19Rik								ILMN_2589819	0.253596	0.414051	0.99976	Rabggtb		ILMN_2752737	0.11538	0.14066	0.997198	Prosapip1
ILMN_3048492	0.982705	0.000197225	Abcc5								ILMN_2870443	0.253571	0.358055	0.99976	Fpgs		ILMN_2896229	-0.33049	0.140725	0.997198	Zfp219
ILMN_1225718	0.982354	0.00637321	Hmgcr								ILMN_1236574	0.253553	0.671258	0.99976	Cenpa		ILMN_2913069	0.15968	0.14081	0.997198	Aoc2
ILMN_2747651	0.981881	5.84e-05	Hat1								ILMN_2825898	0.253539	0.33561	0.99976	A3galt2		ILMN_2960750	-0.334583	0.140889	0.997198	Traf6
ILMN_2630993	0.981578	0.000236838	Ppap2b								ILMN_2735184	0.253446	0.561184	0.99976	Col18a1		ILMN_2689785	-0.378546	0.141045	0.997198	Cd68
ILMN_1224211	0.981169	0.000701633	Epb4.1l2								ILMN_2606404	0.253415	0.119863	0.99976	St18		ILMN_2657921	-0.306832	0.141057	0.997198	Tmem57
ILMN_1253915	0.980398	4.47e-05	Psmd7								ILMN_2897230	0.253394	0.442261	0.99976	Stat6		ILMN_3161607	0.158178	0.141347	0.997198	9230020A06Rik
ILMN_2789125	0.980228	0.000126588	Stard7								ILMN_2660438	0.253264	0.532299	0.99976	Tank		ILMN_2591370	0.149061	0.141354	0.997198	Clmn
ILMN_1219878	0.979246	0.00150803	9930022F21Rik								ILMN_2920708	0.253254	0.430067	0.99976	Zc3h7a		ILMN_2626773	-0.434864	0.141403	0.997198	Rbak
ILMN_2924839	0.979143	0.000834643	Oas1a								ILMN_1216368	0.253062	0.517324	0.99976	B3gnt5		ILMN_2685903	-0.197881	0.14151	0.997198	Rufy2
ILMN_2559450	0.979125	2.5e-06	St7								ILMN_2702286	0.252972	0.0701217	0.99976	Cacnb3		ILMN_2627244	0.138475	0.141601	0.997198	Bai2
ILMN_1241972	0.979075	0.000710011	9030614H07Rik								ILMN_2674281	0.252841	0.53317	0.99976	LOC100045343		ILMN_1226783	-0.475507	0.141766	0.997198	Irak4
ILMN_2590950	0.978817	0.000411953	Agtrap								ILMN_3160963	0.252817	0.424611	0.99976	AI316807		ILMN_2745433	-0.373162	0.141822	0.997198	Ergic1
ILMN_1223307	0.977921	8.63e-06	Pgs1								ILMN_2769261	0.252791	0.391975	0.99976	Ercc5		ILMN_2811562	0.16456	0.141857	0.997198	Olfr99
ILMN_2650317	0.977784	0.000175785	Foxp4								ILMN_2728754	0.252668	0.506632	0.99976	Park7		ILMN_2735633	-0.452131	0.141902	0.997198	Nfat5
ILMN_2424866	0.976731	0.000310234	Cnih4								ILMN_2596917	0.252597	0.410943	0.99976	LOC100044475		ILMN_2765538	-0.132342	0.141997	0.997198	Cbfa2t3h
ILMN_2610973	0.976454	4.49e-05	Clock								ILMN_2716876	0.252576	0.35087	0.99976	Frmd8		ILMN_2608394	-0.183056	0.142373	0.997198	Ppp2r5d
ILMN_2679447	0.97557	0.000647696	Agxt2l2								ILMN_2524776	0.252518	0.394735	0.99976	2400006N03Rik		ILMN_1239752	0.13419	0.142475	0.997198	9830107B12Rik
ILMN_2652857	0.975213	0.00580208	Ifi47								ILMN_2999007	0.252495	0.544072	0.99976	Casc3		ILMN_1232084	-0.407499	0.142578	0.997198	Txndc13
ILMN_2733398	0.975069	9.58e-05	Sfrs3								ILMN_2832620	0.252465	0.426919	0.99976	Rfx1		ILMN_2741872	-0.500197	0.14259	0.997198	Heatr5a
ILMN_3149944	0.974829	0.00197131	Cklf								ILMN_2933618	0.252416	0.488061	0.99976	Gemin7		ILMN_2933112	-0.36884	0.142592	0.997198	Oat
ILMN_2851889	0.974433	0.000280192	Prkrip1								ILMN_1236572	0.25239	0.144471	0.99976	Btbd10		ILMN_2636624	-0.130085	0.142736	0.997198	Slc10a6
ILMN_2593532	0.974243	0.000246738	Bud13								ILMN_2741899	0.252388	0.529138	0.99976	Ascc3l1		ILMN_1218651	-0.233665	0.142758	0.997198	Dnmbp
ILMN_2976188	0.973629	4.55e-05	Stat5a								ILMN_2877227	0.252309	0.237115	0.99976	Snx13		ILMN_2734234	-0.26037	0.142955	0.997198	5730446C15Rik
ILMN_2886646	0.973327	0.00116312	Il2rg								ILMN_2998593	0.25226	0.412172	0.99976	5230400G24Rik		ILMN_2615601	-0.289144	0.143205	0.997198	Scyl3
ILMN_2646381	0.972626	3.39e-05	Gabpb1								ILMN_1237651	0.252259	0.310496	0.99976	Ipp		ILMN_2722213	-0.319008	0.143218	0.997198	Atf7ip
ILMN_2725227	0.972116	0.00026344	LOC100045737								ILMN_2657546	0.252245	0.44742	0.99976	Cops3		ILMN_3160587	-0.195305	0.143247	0.997198	Wdr72
ILMN_2633062	0.971945	9.96e-05	9130422G05Rik								ILMN_2504433	0.252155	0.52588	0.99976	Hsp90b1		ILMN_1221331	-0.120507	0.143317	0.997198	Peg12
ILMN_3161263	0.971893	0.00386692	Fzd5								ILMN_2630769	0.252105	0.590176	0.99976	Cope		ILMN_2617086	-0.273191	0.14337	0.997198	Egln1
ILMN_2800675	0.971389	0.000656425	Zfand2b								ILMN_1219118	0.252041	0.269352	0.99976	Mon1b		ILMN_1220193	-0.193524	0.143458	0.997198	Slc26a4
ILMN_2879382	0.971294	0.000203615	Med10								ILMN_2906847	0.251956	0.426438	0.99976	Sec22b		ILMN_2448496	0.135349	0.143483	0.997198	Def8
ILMN_1214750	0.970108	0.00445398	Kynu								ILMN_3108372	0.251941	0.0983778	0.99976	Mtap6		ILMN_2845391	-0.181342	0.143535	0.997198	N6amt1
ILMN_2800859	0.968842	0.0187579	Brpf1								ILMN_2656871	0.251919	0.425999	0.99976	Tmem97		ILMN_2707887	0.131757	0.143542	0.997198	Ppp4r1l
ILMN_1223648	0.968217	9.07e-05	Gna-rs1								ILMN_2784272	0.251855	0.362138	0.99976	Ifngr2		ILMN_1253876	0.126837	0.143557	0.997198	Seh1l
ILMN_2936468	0.967901	6.59e-05	5730596K20Rik								ILMN_2753356	0.25183	0.10855	0.99976	Snapc5		ILMN_2924216	-0.541921	0.143653	0.997198	Pdxk
ILMN_2598927	0.967625	0.000272674	B930007L02Rik								ILMN_2883990	0.2518	0.391165	0.99976	Rbms1		ILMN_1240146	-0.430565	0.143683	0.997198	Tor1b
ILMN_1246841	0.967055	0.00813184	Relb								ILMN_2600537	0.251761	0.544018	0.99976	Sri		ILMN_2784446	0.112119	0.143718	0.997198	Sox17
ILMN_2849571	0.966719	4.27e-05	Wdr75								ILMN_1246734	0.251727	0.10507	0.99976	Osbp2		ILMN_2642743	0.122303	0.143798	0.997198	Fgf5
ILMN_2772538	0.966687	0.000526119	Tlk2								ILMN_2850937	0.251599	0.47741	0.99976	Tmed3		ILMN_1258515	-0.336926	0.14382	0.997198	Paip2
ILMN_2522765	0.966657	1.16e-05	Ints12								ILMN_2677921	0.251458	0.288229	0.99976	Vasn		ILMN_3025989	-0.135969	0.143941	0.997198	Hecw2
ILMN_2915671	0.965841	0.00041966	Kcnab1								ILMN_2826770	0.251381	0.0239655	0.99976	Trpv5		ILMN_1256317	0.132719	0.143978	0.997198	Prl3b1
ILMN_2552589	0.965679	0.00140838	Abcc1a								ILMN_3102072	0.251267	0.608084	0.99976	Srrm2		ILMN_2688383	-0.450828	0.144009	0.997198	Nol1
ILMN_2648200	0.965379	0.000238059	Itpkc								ILMN_2672708	0.251226	0.437168	0.99976	Lrp11		ILMN_2597412	0.134755	0.144093	0.997198	Calb2
ILMN_2629856	0.963151	4.62e-05	Rrp15								ILMN_3008238	0.251054	0.270197	0.99976	Tmem8		ILMN_2669146	-0.494903	0.144142	0.997198	Ap1gbp1
ILMN_1220312	0.962536	0.000148725	E230008O15Rik								ILMN_2663604	0.251048	0.193956	0.99976	Fignl1		ILMN_2678607	-0.149439	0.144182	0.997198	Ms4a4c
ILMN_2935386	0.962411	0.00215839	6330548G22Rik								ILMN_1216029	0.250834	0.403567	0.99976	Cstf1		ILMN_1242778	0.142058	0.144283	0.997198	C230094A16Rik
ILMN_1225730	0.960313	0.000603168	Fdps								ILMN_2642681	0.250677	0.28177	0.99976	Atf4		ILMN_2672136	-0.177919	0.144606	0.997198	Irak4
ILMN_2650280	0.960144	0.000797103	Sod2								ILMN_1246724	0.250642	0.40173	0.99976	Atg7		ILMN_1251605	-0.136304	0.14461	0.997198	Hrasls
ILMN_2694917	0.959646	0.00114855	Sap30								ILMN_2730957	0.250427	0.0721825	0.99976	F730047E07Rik		ILMN_1234484	0.140991	0.144614	0.997198	Ampd2
ILMN_2639291	0.959136	4.28e-05	Cln5								ILMN_1251766	0.250365	0.49802	0.99976	Alkbh7		ILMN_3006930	-0.374836	0.144669	0.997198	Mospd1
ILMN_2669088	0.959005	3.76e-05	4930461P20Rik								ILMN_2694153	0.250349	0.652835	0.99976	LOC100045359		ILMN_2937486	-0.130746	0.144768	0.997198	Dlgap2
ILMN_2683593	0.956289	2.71e-06	Fubp1								ILMN_2670415	0.250338	0.375314	0.99976	Snupn		ILMN_1221739	-0.130745	0.144879	0.997198	Ctla2a
ILMN_1218612	0.95584	0.0236907	Txnl4								ILMN_2627350	0.250158	0.344963	0.99976	Magoh		ILMN_2759756	-0.508477	0.144906	0.997198	Arhgap15
ILMN_3111421	0.954662	0.000349378	Dnm1l								ILMN_2855590	0.250152	0.362831	0.99976	Mtap7d1		ILMN_2847248	-0.247504	0.144994	0.997198	Sgtb
ILMN_2979721	0.95258	0.00766709	Gpr31c								ILMN_1229175	0.250126	0.279566	0.99976	Hus1		ILMN_2591425	-0.217001	0.145057	0.997198	Gucy1a3
ILMN_1212619	0.952506	0.000672506	Mfap3l								ILMN_3120797	0.250037	0.390097	0.99976	Pigk		ILMN_1221208	-0.284701	0.145062	0.997198	Slc30a5
ILMN_2595387	0.952422	0.00322738	Rnf31								ILMN_1250450	0.250002	0.62661	0.99976	Ogfr		ILMN_2654013	-0.440208	0.145125	0.997198	Nup133
ILMN_2892222	0.95239	0.000269846	Acsl5								ILMN_3024416	0.249925	0.494281	0.99976	Lca5		ILMN_2651781	-0.391226	0.145161	0.997198	Atg3
ILMN_2654952	0.952145	8.21e-05	LOC100040592								ILMN_1217794	0.249917	0.453	0.99976	Timm9		ILMN_1217822	-0.327227	0.145167	0.997198	2210412D01Rik
ILMN_1214875	0.951974	0.000105001	Rps24								ILMN_3051252	0.249856	0.417137	0.99976	BC026590		ILMN_1247460	-0.163828	0.145527	0.997198	Opa1
ILMN_1257200	0.950782	0.000289121	Zfp598								ILMN_2946726	0.249716	0.427704	0.99976	Zfp212		ILMN_2958894	-0.320452	0.145706	0.997198	D6Wsu163e
ILMN_1254437	0.949978	5.8e-05	Slc31a1								ILMN_2862760	0.249661	0.590393	0.99976	Gdi1		ILMN_2715429	0.116288	0.145751	0.997198	Slc8a2
ILMN_1231035	0.949517	0.000129213	Csnk1d								ILMN_3099470	0.249363	0.057068	0.99976	Sox12		ILMN_2625280	0.106312	0.145809	0.997198	Grb14
ILMN_2739965	0.94926	0.000135189	Csnk1d								ILMN_2797322	0.249361	0.491421	0.99976	Prr3		ILMN_1249906	-0.126668	0.145873	0.997198	Pak7
ILMN_1229312	0.949048	0.000451709	9430065L19Rik								ILMN_1244381	0.249339	0.390727	0.99976	Mapbpip		ILMN_2458671	0.131472	0.146006	0.997198	Vldlr
ILMN_2701815	0.948656	0.000579582	Plxna2								ILMN_3043245	0.249269	0.273221	0.99976	Jmjd1a		ILMN_3162431	-0.302634	0.146093	0.997198	AI846148
ILMN_1230243	0.946903	1.65e-05	Gna-rs1								ILMN_1255237	0.249256	0.46947	0.99976	Ssr4		ILMN_2804444	-0.140525	0.146106	0.997198	Pcdh17
ILMN_1256377	0.946634	2.84e-05	Lig3								ILMN_2644140	0.249236	0.49894	0.99976	Pank4		ILMN_2610899	-0.413056	0.146121	0.997198	Krcc1
ILMN_2703844	0.946352	0.000987364	Eef1e1								ILMN_1225090	0.249234	0.0901349	0.99976	Gdf9		ILMN_2595612	-0.327809	0.146273	0.997198	Idh2
ILMN_1233252	0.945755	0.000706073	Rnu65								ILMN_2700425	0.249227	0.507726	0.99976	Atp9b		ILMN_2650180	0.153456	0.146366	0.997198	4931440B09Rik
ILMN_1247312	0.94555	0.00755992	Kpna3								ILMN_2868827	0.249199	0.689688	0.99976	Pscd1		ILMN_2644084	0.138608	0.146404	0.997198	Olfr640
ILMN_2690603	0.945452	0.00638466	Spp1								ILMN_2935386	0.249148	0.494141	0.99976	6330548G22Rik		ILMN_3104857	-0.253571	0.146535	0.997198	Daam1
ILMN_3124528	0.944818	0.0291924	Hvcn1								ILMN_2717470	0.249096	0.29343	0.99976	Als2		ILMN_2637389	0.161492	0.146561	0.997198	Olfr810
ILMN_2502996	0.944449	0.00551854	Tpr								ILMN_2598103	0.248952	0.50401	0.99976	Emp2		ILMN_2898832	-0.231438	0.146641	0.997198	Lancl1
ILMN_1220417	0.944447	0.000510066	Agxt2l2								ILMN_1258543	0.248882	0.320147	0.99976	1500001M20Rik		ILMN_2920849	-0.620506	0.146657	0.997198	Pira4
ILMN_2618014	0.94439	2.94e-05	Siah1b								ILMN_2765524	0.248832	0.589585	0.99976	Swap70		ILMN_1241378	0.128802	0.146669	0.997198	Mmp8
ILMN_1229994	0.94352	0.00235733	Srxn1								ILMN_1244642	0.248624	0.506015	0.99976	Ccdc53		ILMN_1237573	-0.40293	0.146674	0.997198	Rasa1
ILMN_2740859	0.943462	5.21e-06	Rela								ILMN_1217144	0.248459	0.527119	0.99976	Tbc1d5		ILMN_1230411	-0.309926	0.146729	0.997198	Kpnb1
ILMN_1217133	0.942517	0.0127208	Gstt4								ILMN_2627217	0.248382	0.431217	0.99976	Pi4k2b		ILMN_2736875	-0.476517	0.146758	0.997198	Pdia3
ILMN_2599174	0.942321	0.000100994	4933430I17Rik								ILMN_2986131	0.248294	0.367127	0.99976	Unc84a		ILMN_3101919	-0.27071	0.146786	0.997198	Dgkh
ILMN_2658208	0.941581	0.000902522	Setd8								ILMN_2711163	0.248233	0.612042	0.99976	Ctsk		ILMN_2899041	0.151535	0.14699	0.997198	Mmp3
ILMN_2790573	0.941314	0.00028897	Trappc4								ILMN_2914957	0.248031	0.445541	0.99976	Znhit3		ILMN_3065642	0.120346	0.146995	0.997198	2610020H08Rik
ILMN_1239717	0.941136	0.0129788	Kal1								ILMN_3125920	0.247832	0.398964	0.99976	Mast2		ILMN_3004931	-0.444853	0.147079	0.997198	2310022A10Rik
ILMN_2598692	0.941007	0.000248163	Mark3								ILMN_2728830	0.247787	0.38307	0.99976	Taf13		ILMN_1218949	-0.14645	0.14711	0.997198	Mterfd2
ILMN_2679885	0.940461	6.45e-05	Mocs1								ILMN_1235697	0.247787	0.527989	0.99976	N6amt2		ILMN_2635642	0.139055	0.147289	0.997198	Trim68
ILMN_2450767	0.939939	0.0487529	Dusp4								ILMN_2602406	0.247729	0.448364	0.99976	2810004N20Rik		ILMN_2662149	0.12418	0.147295	0.997198	Olfr1230
ILMN_1249242	0.939187	2.13e-05	Dnajc2								ILMN_1216623	0.247553	0.360251	0.99976	LOC100047369		ILMN_2883666	-0.367153	0.147401	0.997198	Pign
ILMN_1224110	0.93734	0.00664237	Bst2								ILMN_1243593	0.247465	0.522958	0.99976	Pcgf5		ILMN_2687560	-0.128711	0.147431	0.997198	1700040L02Rik
ILMN_1249759	0.936442	0.0004593	Il15ra								ILMN_2986899	0.24731	0.378303	0.99976	Adk		ILMN_3079442	0.117373	0.147431	0.997198	BC046404
ILMN_2489167	0.935972	0.00339031	Adar								ILMN_2621148	0.24729	0.634159	0.99976	Kif3a		ILMN_3017953	-0.143666	0.147459	0.997198	Scml2
ILMN_2516266	0.935895	0.013771	Ccar1								ILMN_2849753	0.247257	0.425063	0.99976	Erich1		ILMN_2825201	-0.344399	0.147468	0.997198	Pik3ca
ILMN_2583351	0.935429	0.000421666	D930042A21Rik								ILMN_2740859	0.247027	0.502278	0.99976	Rela		ILMN_1213483	-0.521387	0.147487	0.997198	Flcn
ILMN_3007758	0.935195	0.0028873	Creb5								ILMN_1220680	0.247024	0.556116	0.99976	Lpin2		ILMN_2670690	-0.135769	0.1475	0.997198	H2-Ob
ILMN_1246394	0.934128	0.000203398	Zic4								ILMN_1220100	0.246933	0.0337329	0.99976	Ywhae		ILMN_3117602	0.132597	0.147528	0.997198	Cd6
ILMN_2943217	0.933411	0.000918942	Jtv1								ILMN_2626300	0.246909	0.476629	0.99976	Rbm12		ILMN_2760743	0.133648	0.147539	0.997198	LOC100044182
ILMN_1238912	0.932485	0.000189907	9430016H08Rik								ILMN_2419247	0.246889	0.286754	0.99976	Trp53bp2		ILMN_1230788	-0.459455	0.147586	0.997198	Tle1
ILMN_2804037	0.932418	0.00064197	Irgm								ILMN_2612513	0.246832	0.465771	0.99976	6330569M22Rik		ILMN_3107322	-0.448047	0.147673	0.997198	Zhx1
ILMN_1218498	0.931581	0.00322451	Zc3h12c								ILMN_1242233	0.246661	0.452618	0.99976	Ndufb6		ILMN_2604086	0.179836	0.14774	0.997198	Hltf
ILMN_1233210	0.931366	0.000442199	A130015P11Rik								ILMN_2474887	0.246659	0.252074	0.99976	Whsc2		ILMN_1258813	-0.409736	0.147745	0.997198	Golim4
ILMN_2722513	0.930418	0.00510305	Pstpip2								ILMN_2757838	0.246575	0.418038	0.99976	Ippk		ILMN_2863674	0.168577	0.147807	0.997198	Myog
ILMN_1250564	0.930379	3.74e-05	Cycs								ILMN_2613546	0.246524	0.343162	0.99976	Evi5		ILMN_2909568	0.137268	0.147877	0.997198	Gpr113
ILMN_2507890	0.930225	0.00291239	Ddx27								ILMN_2603178	0.246504	0.377426	0.99976	Tfam		ILMN_2720352	0.14512	0.147884	0.997198	Cfhr1
ILMN_2490719	0.929126	0.00104752	Rangap1								ILMN_2913326	0.246468	0.45154	0.99976	2610039C10Rik		ILMN_2914608	0.132564	0.147932	0.997198	Magea5
ILMN_2422023	0.927455	0.00101348	C330006D17Rik								ILMN_2982097	0.246304	0.460409	0.99976	Gatad1		ILMN_2710086	0.117769	0.147984	0.997198	Coro6
ILMN_2772691	0.926869	6.7e-05	LOC666036								ILMN_2845208	0.246298	0.405258	0.99976	Lrpprc		ILMN_2715382	0.14231	0.148023	0.997198	Olfr830
ILMN_2687324	0.925678	0.00419425	Col27a1								ILMN_1237761	0.246288	0.53922	0.99976	Stra13		ILMN_1249407	-0.160003	0.148038	0.997198	Mrpl39
ILMN_2722024	0.923845	6.61e-05	Pla1a								ILMN_2674483	0.246164	0.10091	0.99976	Gpx2		ILMN_2648536	0.168209	0.148049	0.997198	Rbpj
ILMN_2546905	0.923496	3.81e-06	LOC100044395								ILMN_2639296	0.246056	0.357996	0.99976	Ndel1		ILMN_2705294	0.120071	0.148185	0.997198	St8sia2
ILMN_2766403	0.922742	0.00410779	Ppp2r5d								ILMN_2852904	0.24588	0.497759	0.99976	Ublcp1		ILMN_2621606	0.115519	0.148215	0.997198	Slc26a11
ILMN_2774163	0.922467	0.000445396	Eif3d								ILMN_2801404	0.245747	0.375311	0.99976	Clk3		ILMN_2638548	-0.106108	0.14823	0.997198	Atoh8
ILMN_1240074	0.921877	0.000465464	Trim26								ILMN_2903945	0.24565	0.653325	0.99976	Gadd45g		ILMN_2678598	0.115183	0.14824	0.997198	Zfp775
ILMN_2672208	0.921873	0.00160295	Med8								ILMN_1249242	0.245518	0.495986	0.99976	Dnajc2		ILMN_2675497	0.149975	0.148365	0.997198	Actl7b
ILMN_1230169	0.921625	0.00293826	Mybbp1a								ILMN_1254380	0.245305	0.395342	0.99976	Dbr1		ILMN_2708580	0.129603	0.14838	0.997198	Inadl
ILMN_2689908	0.921597	0.00088283	Hsd17b12								ILMN_2677567	0.245295	0.428492	0.99976	Galt		ILMN_2615412	0.145793	0.148484	0.997198	Gng13
ILMN_2496796	0.921167	0.000218103	Flnb								ILMN_1245112	0.245199	0.434027	0.99976	Aldh16a1		ILMN_3160842	-0.305229	0.148494	0.997198	BC087945
ILMN_3084954	0.920848	0.000761513	Tes								ILMN_1258578	0.245198	0.398483	0.99976	Ahnak		ILMN_2910504	-0.169466	0.148598	0.997198	Zfp784
ILMN_2971567	0.920259	8.37e-06	Ddx24								ILMN_1230244	0.24507	0.230182	0.99976	Klhl15		ILMN_1241944	-0.189089	0.148733	0.997198	LOC100047323
ILMN_2588682	0.920104	0.00187409	Aph1b								ILMN_2742075	0.245062	0.484868	0.99976	Cd14		ILMN_2738972	-0.228293	0.148841	0.997198	Cnot4
ILMN_3047030	0.919256	1.38e-05	Il20rb								ILMN_1214450	0.245051	0.44363	0.99976	Qrsl1		ILMN_2851231	-0.336108	0.148859	0.997198	Rpl9
ILMN_2639373	0.918747	0.00221618	Mrpl17								ILMN_2987862	0.245049	0.453034	0.99976	Per2		ILMN_2619316	-0.423406	0.149177	0.997198	Prnp
ILMN_2835461	0.918252	0.00291357	2610024G14Rik								ILMN_1251934	0.244988	0.146076	0.99976	Azi2		ILMN_2458184	-0.147815	0.149184	0.997198	Upp2
ILMN_2929221	0.916801	0.00019553	Crlf3								ILMN_2593774	0.244967	0.612804	0.99976	1190002H23Rik		ILMN_2729708	-0.293434	0.149208	0.997198	Cdc14b
ILMN_2682788	0.9159	0.000639246	Jund1								ILMN_1249467	0.24493	0.657178	0.99976	Rap2c		ILMN_3151129	-0.176763	0.149243	0.997198	2210009G21Rik
ILMN_2742455	0.915806	0.00476208	Gtf2f1								ILMN_1221981	0.244847	0.503507	0.99976	Diablo		ILMN_1226323	-0.328724	0.149257	0.997198	Cul1
ILMN_2960750	0.91542	0.000121667	Traf6								ILMN_2955883	0.244831	0.318716	0.99976	Vps29		ILMN_2718591	0.104646	0.149467	0.997198	Olfr1010
ILMN_1225923	0.915413	2.51e-05	S100pbp								ILMN_2959974	0.244796	0.436371	0.99976	Cdan1		ILMN_2729826	0.12064	0.14953	0.997198	Sst
ILMN_2623091	0.915355	0.0285672	Adora2a								ILMN_2595383	0.244759	0.512402	0.99976	Cog8		ILMN_2726515	-0.425346	0.149572	0.997198	Mbtd1
ILMN_2761109	0.915113	0.000682718	Clic4								ILMN_2925974	0.244738	0.288629	0.99976	Zcchc8		ILMN_2994173	-0.246989	0.149593	0.997198	Hccs
ILMN_2420434	0.914988	0.00106468	5530401J07Rik								ILMN_1258192	0.244699	0.173897	0.99976	Gnat3		ILMN_2751207	-0.428612	0.149643	0.997198	Fyn
ILMN_2707291	0.914347	0.0355453	Prdm2								ILMN_2896049	0.244415	0.399451	0.99976	Npepl1		ILMN_2693636	-0.150056	0.149818	0.997198	Elmo3
ILMN_1236233	0.912533	0.00477149	Trim36								ILMN_2744752	0.244094	0.433244	0.99976	Riok3		ILMN_1220232	-0.232569	0.149867	0.997198	Jazf1
ILMN_2797239	0.912531	0.000117215	Slc12a3								ILMN_2959480	0.244045	0.386153	0.99976	Eif4a1		ILMN_2599174	-0.221627	0.149912	0.997198	4933430I17Rik
ILMN_2851888	0.912395	0.000352578	Prkrip1								ILMN_2740755	0.244042	0.587861	0.99976	Upf1		ILMN_2796834	-0.142673	0.149942	0.997198	Olfr165
ILMN_2835117	0.912268	0.00213375	Ccl7								ILMN_2904641	0.244007	0.542482	0.99976	Snora65		ILMN_1222629	-0.177628	0.150029	0.997198	LOC100039728
ILMN_2920708	0.912087	0.00262178	Zc3h7a								ILMN_1217738	0.243982	0.102992	0.99976	Olfr786		ILMN_1222697	0.140827	0.150137	0.997198	Qpctl
ILMN_2986458	0.911794	0.0022997	Terf2ip								ILMN_3005154	0.243823	0.0660107	0.99976	Lcn4		ILMN_1229777	-0.400658	0.150176	0.997198	Spag9
ILMN_2781966	0.911781	0.000436555	Bud31								ILMN_2639155	0.243641	0.413294	0.99976	Prcp		ILMN_2908874	-0.443353	0.15019	0.997198	Ccdc132
ILMN_2954265	0.911542	0.00139657	Rassf1								ILMN_2589814	0.243608	0.559076	0.99976	Dynlrb1		ILMN_2633678	-0.387456	0.150246	0.997198	Myo10
ILMN_1236716	0.911532	2.89e-05	1200016B10Rik								ILMN_2644496	0.243521	0.115616	0.99976	Glul		ILMN_2599487	-0.347895	0.150276	0.997198	Nmt1
ILMN_1214951	0.911348	0.00053802	Rai12								ILMN_2814927	0.243498	0.0217043	0.99976	Chga		ILMN_2656489	-0.170566	0.150315	0.997198	Tssk5
ILMN_2930764	0.91116	0.00401636	B4galt3								ILMN_2677859	0.243218	0.538266	0.99976	Insl6		ILMN_2627690	-0.389139	0.150415	0.997198	Hnrpl
ILMN_2622804	0.909443	0.00055137	Sh3bgrl2								ILMN_1237074	0.243206	0.310812	0.99976	Slc25a19		ILMN_3122437	-0.14571	0.150425	0.997198	Rps27a
ILMN_1251074	0.908411	2.79e-05	Rffl								ILMN_2678269	0.243168	0.410539	0.99976	Ints4		ILMN_2856095	0.334364	0.150468	0.997198	Zc3h12a
ILMN_2615259	0.908069	0.00583939	Limd1								ILMN_1217055	0.243151	0.559574	0.99976	Rab3gap2		ILMN_3112526	0.134914	0.150494	0.997198	Ldb2
ILMN_2831491	0.907013	0.00178939	Pwp2								ILMN_2630618	0.243137	0.345802	0.99976	Nme7		ILMN_2437900	-0.12438	0.150559	0.997198	Parg
ILMN_2688378	0.90629	0.000222442	Nol1								ILMN_2702374	0.243099	0.0330117	0.99976	Ppm1e		ILMN_2637676	0.112851	0.150673	0.997198	Shc1
ILMN_2569706	0.906204	0.00935392	D230021E06Rik								ILMN_2446727	0.243044	0.436245	0.99976	Ddhd1		ILMN_1226932	-0.125511	0.151075	0.997198	Olfr1201
ILMN_2540103	0.906193	0.0241916	LOC666559								ILMN_2661125	0.242988	0.434453	0.99976	Maged1		ILMN_2710322	-0.164121	0.151274	0.997198	Olfr1448
ILMN_2653972	0.906075	3.06e-05	Cenpt								ILMN_2964522	0.242683	0.598474	0.99976	Edg5		ILMN_1377923	1.62551	0.151391	0.997198	Actb
ILMN_2684205	0.906048	0.000597124	4930431B09Rik								ILMN_2781353	0.242521	0.343284	0.99976	Ush2a		ILMN_1213393	-0.569797	0.151453	0.997198	Cd300lb
ILMN_2780760	0.905552	0.000540698	Pknox1								ILMN_2851330	0.242466	0.521976	0.99976	Nagk		ILMN_1227148	0.135638	0.151473	0.997198	Gjb2
ILMN_2924299	0.905407	0.000226562	Zbtb3								ILMN_1232146	0.242321	0.357988	0.99976	1700021C14Rik		ILMN_2814357	-0.11926	0.151482	0.997198	Gm239
ILMN_1227573	0.905175	0.0171008	Irf7								ILMN_1214179	0.242302	0.370218	0.99976	LOC100045551		ILMN_3052174	-0.164751	0.151484	0.997198	Pik3cd
ILMN_2878548	0.904538	8.88e-05	Mthfd2								ILMN_1240683	0.242105	0.430424	0.99976	Chmp2a		ILMN_1226422	-0.539309	0.151535	0.997198	Uchl5
ILMN_2776910	0.903028	0.00357236	Mobkl3								ILMN_2847906	0.24204	0.291688	0.99976	Sh3tc1		ILMN_2766542	0.147909	0.151589	0.997198	Grlf1
ILMN_2563765	0.902018	1.03e-05	Frap1								ILMN_2687586	0.242038	0.482841	0.99976	Cxcl16		ILMN_2952466	-0.411809	0.151621	0.997198	Trove2
ILMN_2661168	0.90126	0.0322233	Mobkl2c								ILMN_1225014	0.241641	0.276674	0.99976	6620401K05Rik		ILMN_3032304	0.110226	0.1517	0.997198	LOC434172
ILMN_3143227	0.899924	3.72e-05	Tmem183a								ILMN_2841753	0.241574	0.454724	0.99976	Lrrfip1		ILMN_2764235	0.127132	0.151817	0.997198	Zcchc10
ILMN_2727273	0.898545	0.00073174	Swap70								ILMN_1224883	0.2415	0.376087	0.99976	Slc30a1		ILMN_1237644	-0.485639	0.1519	0.997198	P2rx4
ILMN_2757870	0.897875	0.000167225	Psmb10								ILMN_2601946	0.241463	0.713062	0.99976	5033414K04Rik		ILMN_2752665	-0.161603	0.151916	0.997198	1500003O22Rik
ILMN_1220861	0.897614	0.00630825	Dlgap4								ILMN_2634248	0.241301	0.466956	0.99976	Syncrip		ILMN_1245726	0.128855	0.151918	0.997198	Psp
ILMN_2686187	0.897221	9.7e-05	Mettl6								ILMN_2617245	0.24128	0.494726	0.99976	Thoc4		ILMN_1232962	-0.156399	0.151936	0.997198	Stag2
ILMN_2974611	0.896914	6.09e-05	Tapbpl								ILMN_1239528	0.241076	0.0188753	0.99976	Gm614		ILMN_2738475	-0.37972	0.152072	0.997198	Rbm6
ILMN_1256774	0.896756	0.00260983	Usp47								ILMN_1254971	0.240999	0.513652	0.99976	Cox6b1		ILMN_2711955	-0.145956	0.152074	0.997198	Pcdhb9
ILMN_1232495	0.896647	1.27e-05	LOC100044177								ILMN_2681232	0.240939	0.395865	0.99976	D12Ertd647e		ILMN_2847004	0.133421	0.152093	0.997198	Adcy4
ILMN_2737374	0.895777	3.8e-05	1500001L15Rik								ILMN_2665063	0.240909	0.477758	0.99976	Slc11a2		ILMN_2669958	-0.426087	0.152128	0.997198	Bcas3
ILMN_1241035	0.894241	0.00627884	2010311D03Rik								ILMN_2685124	0.240844	0.637258	0.99976	BC005682		ILMN_2979248	-0.359008	0.152498	0.997198	Tmed8
ILMN_1228654	0.893918	0.000111355	Zwint								ILMN_2846254	0.240686	0.388136	0.99976	Pgpep1		ILMN_2652961	0.142893	0.152591	0.997198	Wdr57
ILMN_2716584	0.893435	0.00289518	Rnaseh1								ILMN_1260161	0.24066	0.072688	0.99976	Mapk15		ILMN_1259786	-0.138243	0.152652	0.997198	Rxfp2
ILMN_2826709	0.891789	0.000173661	Atad3a								ILMN_2454393	0.240582	0.0222669	0.99976	Ypel1		ILMN_1214179	-0.397223	0.152737	0.997198	LOC100045551
ILMN_1253850	0.891619	0.000504777	Stim2								ILMN_2773211	0.240471	0.505297	0.99976	Kras		ILMN_2505283	-0.130539	0.152777	0.997198	Tmem165
ILMN_1214469	0.890878	0.0177949	Slc38a6								ILMN_1231371	0.240441	0.415837	0.99976	Elof1		ILMN_2622241	0.127924	0.152849	0.997198	Sdk2
ILMN_2764819	0.890791	0.00325243	Rab1								ILMN_2766105	0.240402	0.422297	0.99976	Mfsd7		ILMN_1225085	-0.49902	0.152951	0.997198	Prkcb1
ILMN_2610609	0.890534	0.000479105	1810054D07Rik								ILMN_3138028	0.240398	0.534094	0.99976	Centd2		ILMN_2856697	-0.397523	0.153032	0.997198	Calm2
ILMN_2780759	0.89048	0.000742162	Pknox1								ILMN_2629737	0.240158	0.05467	0.99976	Tmtc1		ILMN_2920008	-0.205695	0.153282	0.997198	Akap8
ILMN_2534045	0.888718	0.00340172	LOC234374								ILMN_2761472	0.240022	0.415723	0.99976	Lrpap1		ILMN_2646089	0.143622	0.153349	0.997198	Ift57
ILMN_1214514	0.888021	3.4e-06	Slc39a14								ILMN_2742861	0.240017	0.0104124	0.99976	Serpina3f		ILMN_3148489	-0.224875	0.153432	0.997198	Furin
ILMN_1231375	0.887878	0.00829512	A530093H06Rik								ILMN_1220874	0.239935	0.0798664	0.99976	5330401P04Rik		ILMN_2706631	-0.379029	0.153462	0.997198	LOC100048076
ILMN_2687071	0.887501	1.92e-05	Rffl								ILMN_1223408	0.239922	0.0137755	0.99976	Olfr589		ILMN_3146018	-0.228174	0.15351	0.997198	Ccl27
ILMN_1254655	0.887482	0.00155317	Casp4								ILMN_1259683	0.239907	0.583899	0.99976	Dusp11		ILMN_1248456	0.113563	0.153535	0.997198	Sec22c
ILMN_2543346	0.887358	0.000200587	1110002D22Rik								ILMN_2616956	0.239876	0.372841	0.99976	4933434E20Rik		ILMN_2774640	-0.192536	0.153576	0.997198	Blm
ILMN_2771441	0.886674	0.000607985	Tapt1								ILMN_3124364	0.239867	0.442468	0.99976	Wdr61		ILMN_2903455	0.174241	0.153713	0.997198	Sardh
ILMN_1248647	0.8866	0.02225	LOC100047837								ILMN_1219431	0.23977	0.0522808	0.99976	Gabarapl2		ILMN_2658680	0.128401	0.153747	0.997198	BC024479
ILMN_1253387	0.886532	7.85e-06	Klf5								ILMN_2652608	0.239747	0.033146	0.99976	Spic		ILMN_2705003	-0.430149	0.153755	0.997198	Ppp3cb
ILMN_1222066	0.886427	0.000264406	Gls								ILMN_1239177	0.239605	0.560199	0.99976	LOC100045644		ILMN_2709478	-0.645824	0.153883	0.997198	Sh3kbp1
ILMN_2752074	0.886273	0.000116029	Ppm1b								ILMN_2629246	0.239543	0.0843007	0.99976	Kirrel2		ILMN_2864659	0.120259	0.153917	0.997198	C1ql1
ILMN_2740710	0.886124	9.82e-05	Klhdc4								ILMN_1241618	0.239541	0.53122	0.99976	Flot1		ILMN_2517060	-0.411364	0.15395	0.997198	9630015D15Rik
ILMN_1249708	0.884689	0.000268015	Ddx24								ILMN_2629112	0.239446	0.111066	0.99976	Asah3l		ILMN_1249348	-0.176448	0.153986	0.997198	Prpf40b
ILMN_2971767	0.884579	0.00011105	Myd88								ILMN_2939424	0.239263	0.278812	0.99976	Atp6ap2		ILMN_2621659	0.141548	0.154042	0.997198	Elf3
ILMN_1223311	0.883608	0.0288238	D630022O22Rik								ILMN_2669441	0.239198	0.454822	0.99976	Eftud2		ILMN_2702266	0.109868	0.154076	0.997198	Crygs
ILMN_2680549	0.883008	0.00106893	Pik3cb								ILMN_2683621	0.239082	0.513581	0.99976	Preb		ILMN_2788574	-0.402788	0.15409	0.997198	Gmip
ILMN_2802168	0.882957	0.000250587	Rsad1								ILMN_2801568	0.239063	0.441209	0.99976	Acn9		ILMN_3123043	0.192172	0.154138	0.997198	Dnahc2
ILMN_2629731	0.882356	0.000487126	Slc12a4								ILMN_2778195	0.238966	0.347832	0.99976	Nin		ILMN_1212716	0.14638	0.154151	0.997198	Cd300e
ILMN_2668001	0.881733	8.89e-05	Bxdc2								ILMN_2634564	0.23894	0.298082	0.99976	0610007P22Rik		ILMN_2761233	0.168792	0.154221	0.997198	Olfr978
ILMN_2785104	0.881574	0.000248474	Sfrs7								ILMN_2819951	0.238933	0.382068	0.99976	Lrp12		ILMN_2959330	-0.294891	0.154309	0.997198	Dhrs9
ILMN_1259162	0.881096	2.08e-05	Traf6								ILMN_2838859	0.238925	0.045751	0.99976	Cnih		ILMN_2647720	0.149512	0.15435	0.997198	Lrrfip1
ILMN_2566272	0.878745	0.000241828	5330403J18Rik								ILMN_1222084	0.238877	0.0192001	0.99976	Rem2		ILMN_2734616	0.127866	0.154377	0.997198	Rfxdc1
ILMN_2909782	0.878292	0.000653775	Rras2								ILMN_2897020	0.238854	0.418369	0.99976	Dhrsx		ILMN_2635572	0.112206	0.154499	0.997198	Npb
ILMN_3094608	0.877808	0.000172777	Rdbp								ILMN_2768073	0.238833	0.446066	0.99976	Parp6		ILMN_2666893	0.118928	0.154514	0.997198	Kctd18
ILMN_1259461	0.877696	0.00435913	Lcp2								ILMN_2930764	0.238607	0.486783	0.99976	B4galt3		ILMN_1214945	0.1568	0.154525	0.997198	Ablim3
ILMN_1242559	0.877331	6.4e-06	1500034J01Rik								ILMN_1240445	0.238568	0.490889	0.99976	Stard4		ILMN_2980371	0.143286	0.154583	0.997198	Es1
ILMN_2763459	0.87677	5.57e-05	Tbcel								ILMN_2734045	0.238471	0.527135	0.99976	Mrpl14		ILMN_2692989	-0.546561	0.154603	0.997198	2810410P22Rik
ILMN_2816196	0.875347	0.00040377	Oas1g								ILMN_3085992	0.238382	0.713142	0.99976	Ifi202b		ILMN_2615628	-0.171067	0.154665	0.997198	Ttc33
ILMN_1228943	0.874669	0.00183678	Agxt2l2								ILMN_2451470	0.23837	0.580049	0.99976	Vps54		ILMN_3146224	-0.398682	0.15475	0.997198	Iars2
ILMN_2716585	0.874162	0.000459215	Rnaseh1								ILMN_2770471	0.238218	0.444042	0.99976	Slc9a1		ILMN_1228414	-0.309197	0.154816	0.997198	Smad2
ILMN_2913206	0.873859	0.000235399	BC031181								ILMN_1220095	0.238136	0.348034	0.99976	Nme7		ILMN_2723939	-0.236035	0.154859	0.997198	Gab3
ILMN_2728034	0.873142	6.88e-05	Caml								ILMN_2616405	0.238115	0.551453	0.99976	Cox6b1		ILMN_2706120	0.131223	0.154873	0.997198	Ehhadh
ILMN_2873793	0.872983	0.00116275	Mapkbp1								ILMN_1259712	0.238095	0.435261	0.99976	Zfp236		ILMN_2589757	0.131545	0.154961	0.997198	Lrit1
ILMN_2941972	0.870827	0.00106024	AK122209								ILMN_1230444	0.238072	0.398366	0.99976	Txndc11		ILMN_2594863	-0.10073	0.155039	0.997198	Mdm1
ILMN_2580825	0.870378	0.000853994	D930038O18Rik								ILMN_2965132	0.238065	0.611867	0.99976	Tspyl3		ILMN_1219081	0.104989	0.155191	0.997198	Olfr700
ILMN_1254296	0.869776	0.0371209	Chd1								ILMN_2739797	0.237739	0.126307	0.99976	Olfr427		ILMN_1224410	-0.118934	0.155237	0.997198	Pcdhb11
ILMN_1235982	0.868617	0.000189428	Rai12								ILMN_2791746	0.237724	0.315745	0.99976	Pscd3		ILMN_1229468	-0.177472	0.155254	0.997198	C79407
ILMN_1251729	0.867659	0.0165587	Nfe2l1								ILMN_1260262	0.237647	0.459604	0.99976	Mrpl30		ILMN_2987995	-0.434476	0.15538	0.997198	Bfar
ILMN_2942276	0.866981	0.000344309	Luzp1								ILMN_2822141	0.23759	0.587901	0.99976	Lyrm5		ILMN_2450096	-0.390616	0.155394	0.997198	Zfp30
ILMN_3138439	0.866619	0.000359249	Dyrk2								ILMN_1247505	0.237588	0.580317	0.99976	Supt4h1		ILMN_3058780	0.0987677	0.155446	0.997198	Rims1
ILMN_1254343	0.86611	0.000712287	Gm885								ILMN_2668977	0.23758	0.561787	0.99976	1500032D16Rik		ILMN_1227837	0.123753	0.155497	0.997198	V1rc27
ILMN_3163068	0.865393	0.0312908	D17Wsu92e								ILMN_1213144	0.237567	0.420204	0.99976	Wbp11		ILMN_2649502	-0.385411	0.155541	0.997198	Adam9
ILMN_2620336	0.865273	0.00149252	Ralb								ILMN_2786160	0.237409	0.431563	0.99976	Arhgap1		ILMN_3061615	-0.166716	0.155601	0.997198	Cass4
ILMN_1230460	0.864904	6.92e-05	B430110C06Rik								ILMN_1216522	0.237258	0.382939	0.99976	Nfatc1		ILMN_3011730	-0.156479	0.155952	0.997198	1810044A24Rik
ILMN_2971688	0.864643	0.000126314	Nrg1								ILMN_2705097	0.237224	0.321916	0.99976	Deadc1		ILMN_2662901	0.146667	0.155965	0.997198	Nmbr
ILMN_3074952	0.863546	0.00019503	Copg								ILMN_2905859	0.237155	0.372551	0.99976	Nat6		ILMN_2915118	-0.147061	0.155967	0.997198	Trpc6
ILMN_2945551	0.863233	0.000141143	Ptplb								ILMN_2889832	0.237092	0.25535	0.99976	Serpina3h		ILMN_1250881	0.119622	0.156071	0.997198	4930542N07Rik
ILMN_2754015	0.86311	0.00198542	D030070L09Rik								ILMN_2602204	0.237079	0.633964	0.99976	Tsc22d2		ILMN_1230087	-0.283649	0.156228	0.997198	Psme4
ILMN_2639296	0.862941	0.000274037	Ndel1								ILMN_3162138	0.23698	0.350017	0.99976	D4Wsu114e		ILMN_2676066	-0.444805	0.156454	0.997198	Stard7
ILMN_2948971	0.861169	0.0204363	Slc35b3								ILMN_1223937	0.236962	0.408963	0.99976	Pum1		ILMN_2623712	-0.352278	0.156525	0.997198	Terf2
ILMN_2551852	0.860108	0.00989297	C330049H01Rik								ILMN_2941972	0.236892	0.382905	0.99976	AK122209		ILMN_1227712	-0.372698	0.156606	0.997198	Wdr74
ILMN_2519676	0.859503	0.000969644	Triobp								ILMN_2944765	0.236824	0.494212	0.99976	Agps		ILMN_1215772	-0.308411	0.156815	0.997198	Polr3k
ILMN_2778195	0.859452	1.07e-05	Nin								ILMN_1237132	0.236793	0.497561	0.99976	AW549877		ILMN_2709997	0.145336	0.156902	0.997198	ORF9
ILMN_3000536	0.859128	0.000542615	Med11								ILMN_1257360	0.236788	0.58847	0.99976	2310003F16Rik		ILMN_2732721	0.0969629	0.157106	0.997198	Flt1
ILMN_2615232	0.858815	0.00026256	Ppp2r1b								ILMN_2670508	0.236747	0.577916	0.99976	H2-M3		ILMN_2732017	0.127544	0.157235	0.997198	Olfr401
ILMN_1228922	0.857849	0.000221767	Napg								ILMN_2888834	0.236725	0.687785	0.99976	Apob48r		ILMN_2497068	-0.438088	0.157319	0.997198	Zmynd11
ILMN_2804900	0.857766	0.000600873	Lyrm1								ILMN_2988199	0.236648	0.70133	0.99976	Gm885		ILMN_2774701	-0.199326	0.157366	0.997198	Ube2z
ILMN_1253999	0.85656	0.00147047	Rdbp								ILMN_1240590	0.236623	0.44965	0.99976	Necap1		ILMN_2636339	-0.364006	0.157413	0.997198	Irf9
ILMN_3096287	0.85653	0.000597124	Bcor								ILMN_2727992	0.236597	0.65481	0.99976	D10Ertd322e		ILMN_1242531	-0.314313	0.15742	0.997198	2008-03-01
ILMN_2714031	0.856173	0.040312	Errfi1								ILMN_2681604	0.236526	0.596614	0.99976	Ccdc23		ILMN_2651754	0.126504	0.157498	0.997198	Col25a1
ILMN_1237821	0.856021	0.00987193	Hectd1								ILMN_2832675	0.236384	0.0309722	0.99976	Chrna4		ILMN_2960108	-0.347637	0.157539	0.997198	Cyp27a1
ILMN_2892441	0.855653	0.000524204	Gsta4								ILMN_2992541	0.23624	0.545102	0.99976	Ergic3		ILMN_2893993	-0.282488	0.157564	0.997198	Lass2
ILMN_1237773	0.854411	0.00218587	Rhou								ILMN_2623244	0.236105	0.322754	0.99976	Ppp2r5e		ILMN_2729513	-0.13123	0.157588	0.997198	Hbb-b2
ILMN_2776857	0.85366	0.000283135	Mad2l1								ILMN_1218993	0.236086	0.31702	0.99976	Polr3h		ILMN_2960005	0.145606	0.157659	0.997198	Tcf1
ILMN_2901056	0.852537	0.000776941	Gtpbp6								ILMN_3002281	0.235875	0.473112	0.99976	Yeats4		ILMN_2654068	-0.36012	0.157702	0.997198	Med23
ILMN_2900854	0.851297	0.00131157	Mobkl2b								ILMN_2988384	0.235832	0.325524	0.99976	Fbxl4		ILMN_2630318	0.145979	0.157703	0.997198	Jub
ILMN_2820379	0.850701	0.000607366	Rnf135								ILMN_2715201	0.235486	0.375779	0.99976	Golga2		ILMN_2651273	-0.159365	0.157743	0.997198	Slc22a5
ILMN_2714073	0.849014	0.000271626	2610027C15Rik								ILMN_2665087	0.235479	0.0620971	0.99976	Klf1		ILMN_2625148	0.147496	0.157767	0.997198	Tmem132c
ILMN_2767602	0.848322	0.000218661	Chic2								ILMN_1252310	0.235477	0.237807	0.99976	Dnmt3b		ILMN_2668001	-0.432823	0.157825	0.997198	Bxdc2
ILMN_2804166	0.846783	0.00289568	Igsf9								ILMN_2910627	0.235459	0.537686	0.99976	Acot10		ILMN_2896552	-0.344383	0.15791	0.997198	Timm8a1
ILMN_2707127	0.846527	8.24e-06	Nubp1								ILMN_1215147	0.235415	0.51215	0.99976	LOC100044829		ILMN_2665161	-0.355156	0.157992	0.997198	Myst2
ILMN_2683802	0.846485	0.00126231	Nudt9								ILMN_2856568	0.235343	0.472996	0.99976	Gpbp1		ILMN_1257876	-0.41851	0.158007	0.997198	B3gnt1
ILMN_3135781	0.845347	0.0009223	Anxa3								ILMN_2677494	0.235315	0.463094	0.99976	Drg2		ILMN_2662996	0.117634	0.158014	0.997198	Sfrs12
ILMN_2620574	0.84523	0.00103475	Atg16l1								ILMN_2486573	0.235285	0.398835	0.99976	Vegfc		ILMN_2749831	0.181645	0.1581	0.997198	Aff1
ILMN_2511051	0.845105	0.00179988	Hnrpc								ILMN_2946440	0.235235	0.485908	0.99976	Rab24		ILMN_3162277	0.145819	0.158147	0.997198	Olfr1306
ILMN_2702508	0.844853	0.00227172	Ebna1bp2								ILMN_2757966	0.235136	0.360065	0.99976	Cxcl4		ILMN_1251698	0.143657	0.158162	0.997198	4931414P19Rik
ILMN_1233693	0.84467	4.57e-06	Slc30a7								ILMN_2727893	0.23503	0.459875	0.99976	Ilkap		ILMN_2956765	-0.459367	0.158227	0.997198	Vdac3
ILMN_2581419	0.843511	0.000429006	E330031M19Rik								ILMN_1241606	0.23502	0.438564	0.99976	LOC100047393		ILMN_1218915	-0.242874	0.158489	0.997198	Cyb5d2
ILMN_1255898	0.843146	0.000704716	Nsmce2								ILMN_2982985	0.234964	0.445542	0.99976	2410042D21Rik		ILMN_2965275	-0.439382	0.158535	0.997198	Inpp5a
ILMN_1236539	0.842211	0.00197096	Pfkl								ILMN_2460043	0.234827	0.364279	0.99976	Tssc4		ILMN_2462128	0.127136	0.158575	0.997198	Ube3a
ILMN_2478523	0.842198	0.0284051	Txnl4a								ILMN_2806188	0.234751	0.468271	0.99976	Zdhhc13		ILMN_2958382	-0.234692	0.158576	0.997198	Chd1
ILMN_1216469	0.841724	0.000251724	Kcnab1								ILMN_1239102	0.234669	0.579407	0.99976	H2-Eb1		ILMN_2946345	-0.152216	0.158755	0.997198	Xlr5a
ILMN_2709166	0.841667	2.93e-05	Susd2								ILMN_2721982	0.234592	0.512849	0.99976	Tcfe3		ILMN_2746692	-0.121882	0.158801	0.997198	F12
ILMN_2499264	0.841206	0.0118578	4933428A15Rik								ILMN_2615145	0.23454	0.620572	0.99976	Fbxw17		ILMN_2719908	-0.186657	0.158806	0.997198	Cyp2j9
ILMN_1247555	0.840475	0.000140445	Phf15								ILMN_2834696	0.234537	0.584473	0.99976	Snap23		ILMN_2993711	-0.352887	0.158934	0.997198	Frs2
ILMN_1241526	0.839219	0.00678208	9630025H16Rik								ILMN_2706853	0.234465	0.25355	0.99976	Scamp1		ILMN_2659540	-0.430539	0.159016	0.997198	Nfatc3
ILMN_2459045	0.839198	0.000383626	E030034P13Rik								ILMN_2488599	0.234437	0.505722	0.99976	Rims3		ILMN_2771441	-0.413088	0.159077	0.997198	Tapt1
ILMN_2873988	0.839196	0.0105004	Rtp4								ILMN_2682271	0.234358	0.315417	0.99976	C1galt1c1		ILMN_2957617	-0.143887	0.159188	0.997198	Gpr172b
ILMN_2439813	0.838717	0.00113675	Slc16a10								ILMN_2708203	0.23432	0.528782	0.99976	Cdkn1c		ILMN_2860674	-0.244452	0.159268	0.997198	Dazap1
ILMN_2834915	0.837892	0.000384385	Slc22a5								ILMN_2783557	0.234277	0.435709	0.99976	Atpbd3		ILMN_2734729	0.164801	0.159285	0.997198	H2-Aa
ILMN_2750740	0.83738	0.000705775	LOC100048721								ILMN_3130055	0.234267	0.47405	0.99976	Ctdsp1		ILMN_2705203	0.114544	0.159316	0.997198	Magix
ILMN_1221274	0.836993	0.000105132	Rab32								ILMN_2904961	0.234202	0.59549	0.99976	2310008M10Rik		ILMN_2887075	-0.499061	0.159323	0.997198	Acp2
ILMN_3072536	0.836545	0.00743334	Eif5								ILMN_2763459	0.234143	0.293017	0.99976	Tbcel		ILMN_2698299	0.146209	0.159324	0.997198	Gabrd
ILMN_2990616	0.836335	0.0142074	Birc2								ILMN_2734848	0.234123	0.443622	0.99976	Brd2		ILMN_2665870	-0.37822	0.159442	0.997198	Dhx36
ILMN_1259339	0.835606	0.0174288	Cdk5r1								ILMN_2717015	0.234085	0.0173751	0.99976	Ccl17		ILMN_2756957	-0.191252	0.159465	0.997198	Foxred1
ILMN_2722704	0.835212	3.64e-05	Timm17a								ILMN_2943057	0.234084	0.621992	0.99976	Arl5c		ILMN_3007065	0.128563	0.159493	0.997198	6430537H07Rik
ILMN_1235638	0.83497	0.000160442	A830007F21Rik								ILMN_2671572	0.234053	0.457678	0.99976	Smad1		ILMN_2644123	0.142105	0.159512	0.997198	D630039A03Rik
ILMN_2582791	0.833562	0.000386242	Cybb								ILMN_2818396	0.234036	0.434965	0.99976	5033414D02Rik		ILMN_1246126	-0.233702	0.159517	0.997198	Mtmr2
ILMN_2781353	0.833318	0.00621497	Ush2a								ILMN_1238928	0.233917	0.54767	0.99976	Gbl		ILMN_2706101	-0.156346	0.159554	0.997198	Snx5
ILMN_2548974	0.832702	6.6e-05	Chic2								ILMN_2851888	0.23381	0.488415	0.99976	Prkrip1		ILMN_2650700	0.117913	0.159579	0.997198	Mut
ILMN_2723513	0.830986	7.79e-05	2610024E20Rik								ILMN_2791272	0.233741	0.512674	0.99976	Por		ILMN_2742128	0.142712	0.159585	0.997198	Sec22a
ILMN_1226334	0.830963	0.0313389	Mrps18b								ILMN_2688912	0.233698	0.298193	0.99976	F10		ILMN_1235689	-0.334027	0.159728	0.997198	Wdr37
ILMN_1258420	0.829744	0.00016233	Syncrip								ILMN_2780177	0.233683	0.450076	0.99976	Mrps5		ILMN_3150996	-0.215956	0.15975	0.997198	Blm
ILMN_2699989	0.828403	0.000788977	Rps19bp1								ILMN_2686571	0.233515	0.543507	0.99976	Psmc3		ILMN_2692986	-0.651973	0.159841	0.997198	2810410P22Rik
ILMN_2704177	0.828273	0.000312364	Stx6								ILMN_2660028	0.233295	0.385675	0.99976	Ccdc101		ILMN_2728212	0.147668	0.159993	0.997198	Olfr319
ILMN_2674281	0.828192	0.00138626	LOC100045343								ILMN_1214951	0.233184	0.543192	0.99976	Rai12		ILMN_2829295	-0.403526	0.160079	0.997198	Mrps31
ILMN_2684563	0.827415	0.00152398	Cldnd1								ILMN_2928720	0.233019	0.330254	0.99976	Nuak1		ILMN_1251492	0.132143	0.160214	0.997198	Krt75
ILMN_1235799	0.826674	0.0210703	Dock4								ILMN_2888786	0.232895	0.409149	0.99976	Slk		ILMN_2706221	0.113731	0.160327	0.997198	4932415M13Rik
ILMN_1221973	0.82609	9.34e-05	Prmt6								ILMN_2698115	0.232864	0.409424	0.99976	Ltv1		ILMN_2609614	-0.40334	0.16047	0.997198	Snx10
ILMN_2644632	0.825721	0.00339031	Stxbp1								ILMN_1239448	0.232838	0.513654	0.99976	Manbal		ILMN_2735408	0.146256	0.160488	0.997198	Olfr1378
ILMN_1229729	0.825224	0.000244431	Vti1-pending								ILMN_1257699	0.232795	0.0372159	0.99976	Hoxd1		ILMN_2673610	0.152802	0.160572	0.997198	Olfr1104
ILMN_2870965	0.824695	3.08e-05	Dusp4								ILMN_1222315	0.232763	0.474814	0.99976	LOC100047167		ILMN_1256488	-0.358967	0.16066	0.997198	Ergic2
ILMN_1252430	0.824534	0.000385574	Ccdc93								ILMN_2801427	0.232594	0.448767	0.99976	Cmtm8		ILMN_1238032	-0.313125	0.160701	0.997198	Fbxl5
ILMN_2720820	0.823867	0.015785	A230046K03Rik								ILMN_2648967	0.232486	0.45203	0.99976	Arrdc4		ILMN_1225607	-0.143382	0.16077	0.997198	Wfdc5
ILMN_2703886	0.823586	0.000242272	Mphosph6								ILMN_2761181	0.232451	0.490426	0.99976	1700021F05Rik		ILMN_2948465	-0.19602	0.16102	0.997198	Dnajc8
ILMN_3136205	0.821745	0.00319422	Acsl4								ILMN_1242013	0.232431	0.695668	0.99976	Uck2		ILMN_2686994	-0.258244	0.1611	0.997198	Jmjd2c
ILMN_2473718	0.821185	0.00223657	Lrch1								ILMN_2468617	0.232425	0.618975	0.99976	Med12		ILMN_1233969	0.11632	0.161158	0.997198	Akap1
ILMN_2654442	0.820891	0.000380693	Kbtbd2								ILMN_3162771	0.232329	0.42011	0.99976	Josd3		ILMN_1235564	0.132714	0.161228	0.997198	Es1
ILMN_2570478	0.820068	0.0125905	A630097K09Rik								ILMN_2891104	0.232294	0.384451	0.99976	Tmco4		ILMN_2987709	-0.351777	0.161355	0.997198	Slc15a3
ILMN_2879614	0.819928	0.00391065	Zbp1								ILMN_3153614	0.232205	0.450084	0.99976	Tmem70		ILMN_1254036	0.144752	0.161398	0.997198	Disp2
ILMN_1233738	0.81938	0.000646885	Ttc9c								ILMN_3099633	0.231984	0.637589	0.99976	Ubr5		ILMN_3161549	0.164942	0.161418	0.997198	EG434396
ILMN_1212958	0.818603	0.00304057	A930004J17Rik								ILMN_2651526	0.23195	0.466528	0.99976	Btbd12		ILMN_1229605	-0.174697	0.161464	0.997198	Inhbe
ILMN_2751215	0.817379	0.00304472	Tor1aip1								ILMN_2705673	0.231886	0.430709	0.99976	Spg21		ILMN_2602597	-0.397737	0.161475	0.997198	Sh3rf1
ILMN_1216700	0.816556	0.000607354	A130064M08Rik								ILMN_2864844	0.231847	0.548686	0.99976	Vps33b		ILMN_2749303	-0.342341	0.161501	0.997198	Ddx20
ILMN_2932824	0.816422	4.78e-05	Gna-rs1								ILMN_1251065	0.23155	0.409451	0.99976	1810014F10Rik		ILMN_2753196	-0.386348	0.1616	0.997198	Copb2
ILMN_2511121	0.816205	0.0144214	Dnm1l								ILMN_2990616	0.231493	0.665825	0.99976	Birc2		ILMN_2746123	-0.156835	0.161618	0.997198	Lrrc39
ILMN_2642339	0.815159	0.0004796	Slc1a2								ILMN_2810882	0.231335	0.663689	0.99976	Ppic		ILMN_2907173	-0.155373	0.161749	0.997198	Olfr435
ILMN_2591031	0.815067	0.0126835	Niban								ILMN_2679619	0.231185	0.412281	0.99976	Rb1		ILMN_2640538	0.104109	0.161792	0.997198	Cts8
ILMN_1232969	0.814921	0.000387387	Bxdc2								ILMN_2854659	0.231125	0.436807	0.99976	2610020O08Rik		ILMN_2626153	-0.139669	0.1618	0.997198	Fbln2
ILMN_2430887	0.814366	0.000103411	Asb1								ILMN_1227874	0.231088	0.408252	0.99976	LOC100048589		ILMN_2722260	0.121019	0.161839	0.997198	4930431L04Rik
ILMN_2913089	0.814006	6.86e-06	Brd9								ILMN_2835686	0.231082	0.37458	0.99976	Ywhaq		ILMN_2875737	0.12628	0.161902	0.997198	Cyp2d12
ILMN_2760387	0.813488	0.00209413	Zfp800								ILMN_2879858	0.231016	0.426017	0.99976	Prkx		ILMN_1216280	-0.146427	0.161949	0.997198	LOC100044158
ILMN_2755730	0.81328	0.000396467	Nip7								ILMN_2646138	0.230911	0.541003	0.99976	Tmem11		ILMN_1258410	0.137363	0.161984	0.997198	Hoxa3
ILMN_2524020	0.813274	0.000253659	4933409L06Rik								ILMN_1218266	0.230647	0.381926	0.99976	Meis1		ILMN_1235934	-0.378409	0.162025	0.997198	Btk
ILMN_2681984	0.813016	0.00174805	1300018I05Rik								ILMN_2675497	0.230373	0.0351111	0.99976	Actl7b		ILMN_1224434	-0.435402	0.162086	0.997198	Mtdh
ILMN_2512297	0.812337	0.000296314	Trpm4								ILMN_1251696	0.230354	0.619417	0.99976	Irf2		ILMN_2605031	-0.408105	0.16225	0.997198	E330018D03Rik
ILMN_2914843	0.811955	0.00398757	Psmb10								ILMN_2939882	0.23035	0.102767	0.99976	Col9a1		ILMN_2674351	0.114172	0.162263	0.997198	Ednra
ILMN_2718854	0.811846	2.56e-05	Mettl2								ILMN_3003069	0.230206	0.072997	0.99976	Cnnm4		ILMN_1259322	0.102883	0.162294	0.997198	Pdk4
ILMN_2614853	0.81145	0.000807579	6720458F09Rik								ILMN_2725035	0.230203	0.548666	0.99976	Ebpl		ILMN_1241213	0.147975	0.162362	0.997198	Hmgb3
ILMN_2599935	0.811396	0.000932924	2610024G14Rik								ILMN_2999447	0.230077	0.470647	0.99976	1700123O20Rik		ILMN_3006931	-0.459051	0.162374	0.997198	Mospd1
ILMN_2595846	0.811032	0.000344337	Surf4								ILMN_3160194	0.23005	0.148431	0.99976	Pcf11		ILMN_1218769	0.102435	0.162403	0.997198	Slc2a5
ILMN_3158698	0.809625	0.00398696	BC046404								ILMN_1255511	0.230045	0.575302	0.99976	Rreb1		ILMN_1223349	0.100785	0.16244	0.997198	Olfr697
ILMN_3003518	0.807362	5.44e-05	Gtdc1								ILMN_2968731	0.230034	0.606918	0.99976	Nqo2		ILMN_2697712	0.134074	0.162586	0.997198	Zfp694
ILMN_2643883	0.807292	0.000525006	Brip1								ILMN_2749143	0.229984	0.522991	0.99976	2810428I15Rik		ILMN_2599181	-0.119382	0.16268	0.997198	Aldh9a1
ILMN_2498455	0.806756	0.00106893	A630001G21Rik								ILMN_2706567	0.229892	0.483753	0.99976	Spop		ILMN_1254548	-0.161058	0.16271	0.997198	Crkrs
ILMN_2970691	0.805193	0.00194661	Ppie								ILMN_3130983	0.229839	0.41226	0.99976	Rbak		ILMN_2665459	0.121938	0.162751	0.997198	Ptprr
ILMN_1234082	0.805054	0.00528768	Srebf2								ILMN_2726047	0.229785	0.417141	0.99976	Rfc3		ILMN_3156208	-0.370346	0.162794	0.997198	Gpr146
ILMN_1238868	0.804303	0.00064932	EG432649								ILMN_2859778	0.229778	0.40819	0.99976	Anapc4		ILMN_2854962	-0.208293	0.162806	0.997198	Sgol1
ILMN_3160212	0.804229	0.000445947	AU021838								ILMN_2430813	0.229768	0.629755	0.99976	Pdlim7		ILMN_2642148	-0.220459	0.162889	0.997198	Pbx3
ILMN_2593410	0.803856	0.000248186	Kif3c								ILMN_2648508	0.229767	0.0414036	0.99976	Dusp15		ILMN_2806880	-0.346388	0.162931	0.997198	Lyrm2
ILMN_2514292	0.80373	6.7e-05	Zyx								ILMN_2757870	0.229697	0.676088	0.99976	Psmb10		ILMN_2642411	-0.225565	0.162934	0.997198	2310035C23Rik
ILMN_2703748	0.802997	3.18e-05	Luc7l								ILMN_2778872	0.229673	0.469775	0.99976	Mad2l1		ILMN_2595774	-0.370622	0.162935	0.997198	Mta2
ILMN_1215582	0.801372	8.96e-05	Rasa2								ILMN_2955322	0.229646	0.388792	0.99976	Mtrf1		ILMN_1256019	-0.585023	0.162969	0.997198	LOC333331
ILMN_1247389	0.801162	0.000586819	BC024997								ILMN_2603568	0.22963	0.450179	0.99976	Obrgrp		ILMN_1254831	0.141688	0.162993	0.997198	Jak2
ILMN_2908981	0.801128	0.00929559	Armc8								ILMN_1241675	0.229596	0.343412	0.99976	Ascc2		ILMN_2685464	-0.321805	0.163008	0.997198	Wwc2
ILMN_1223414	0.800618	0.00464359	Ptp4a1								ILMN_2647972	0.229415	0.0560527	0.99976	Coq4		ILMN_2759335	-0.270983	0.163012	0.997198	Rnmt
ILMN_1228653	0.800157	0.0063194	Zbp1								ILMN_2734855	0.229396	0.438674	0.99976	A930009M04Rik		ILMN_2708982	0.12398	0.163099	0.997198	Neurod6
ILMN_2794051	0.799439	0.0283922	Stk38l								ILMN_1245380	0.229387	0.399967	0.99976	2700062C07Rik		ILMN_2600202	-0.366074	0.163174	0.997198	Dhx33
ILMN_2871945	0.798946	0.00045331	Trem1								ILMN_2702989	0.229386	0.357163	0.99976	Tex10		ILMN_2801683	-0.425611	0.163184	0.997198	Dstn
ILMN_1227712	0.79827	0.00149507	Wdr74								ILMN_2856187	0.229269	0.276908	0.99976	1810048J11Rik		ILMN_1243992	0.112027	0.163191	0.997198	Ptrf
ILMN_2933426	0.798189	0.000436555	Fkbpl								ILMN_2630768	0.229164	0.604329	0.99976	Cope		ILMN_3111298	-0.41214	0.163319	0.997198	Mcfd2
ILMN_2895847	0.797889	0.00154437	Mthfs								ILMN_2511768	0.229155	0.41525	0.99976	Ttc17		ILMN_2768325	0.134131	0.16334	0.997198	Cks2
ILMN_2822552	0.797758	0.0189326	Ubtd2								ILMN_2717727	0.229142	0.761873	0.99976	Herc2		ILMN_2697092	-0.307018	0.163442	0.997198	2410002O22Rik
ILMN_1250904	0.796909	0.000456243	Rtn2								ILMN_1250435	0.228995	0.349061	0.99976	1700029G01Rik		ILMN_2748708	-0.319231	0.163456	0.997198	Papd1
ILMN_2758550	0.796806	0.00205699	Larp-pending								ILMN_2681057	0.228859	0.618635	0.99976	Phca		ILMN_1243810	-0.134196	0.163542	0.997198	Yipf6
ILMN_1252263	0.796295	4.75e-05	Uqcrb								ILMN_1243875	0.228602	0.309564	0.99976	Suv420h1		ILMN_1218327	-0.232831	0.163556	0.997198	Alg8
ILMN_2753515	0.796262	8.88e-05	1200015F23Rik								ILMN_1256348	0.228531	0.46281	0.99976	Dnttip1		ILMN_2864290	-0.249355	0.163662	0.997198	BC049806
ILMN_2420368	0.796108	0.00114525	Narg1								ILMN_1225615	0.228528	0.572346	0.99976	Ars2		ILMN_1251504	-0.373161	0.16368	0.997198	Cyp4v3
ILMN_2965526	0.795948	0.00028481	Papd1								ILMN_2642705	0.228482	0.0619437	0.99976	Ier2		ILMN_2775547	-0.13639	0.163727	0.997198	Spag9
ILMN_1255916	0.795691	9.53e-06	LOC100040505								ILMN_2970879	0.228421	0.565127	0.99976	Uchl3		ILMN_1229082	-0.467667	0.163868	0.997198	Klhl21
ILMN_2810045	0.795054	0.000234241	Iars								ILMN_1232593	0.228376	0.452391	0.99976	Tut1		ILMN_3081402	-0.216467	0.163973	0.997198	4930535B03Rik
ILMN_3066763	0.792756	0.00389421	Arl4a								ILMN_2672606	0.228358	0.315433	0.99976	2700050L05Rik		ILMN_2727004	-0.567888	0.164059	0.997198	3300001P08Rik
ILMN_2606848	0.792678	0.00391282	Kars								ILMN_2657694	0.228345	0.538418	0.99976	Ndufa9		ILMN_2703546	0.0979034	0.164247	0.997198	Plxna3
ILMN_2432110	0.792573	0.000555994	LOC100046855								ILMN_2822071	0.228332	0.436705	0.99976	Slc25a16		ILMN_2605767	-0.319548	0.164254	0.997198	Repin1
ILMN_2648648	0.792336	4.52e-05	Bnip1								ILMN_2840296	0.228299	0.436365	0.99976	Pole3		ILMN_1247242	-0.408644	0.164273	0.997198	Sdccag1
ILMN_3162369	0.791647	0.00386548	Fbxo33								ILMN_1250410	0.228272	0.760848	0.99976	Eif2ak2		ILMN_2955755	-0.359464	0.164283	0.997198	Fbxo38
ILMN_2749717	0.790521	0.00207904	Bcl3								ILMN_2972541	0.22826	0.325707	0.99976	Dgkq		ILMN_2853744	-0.428919	0.164291	0.997198	Bxdc2
ILMN_2834696	0.789252	0.000441502	Snap23								ILMN_2940559	0.228232	0.5969	0.99976	Gbf1		ILMN_1258545	-0.491094	0.164324	0.997198	Zfp131
ILMN_2623032	0.788834	0.00423918	Epc1								ILMN_2947568	0.228195	0.744789	0.99976	Gadd45a		ILMN_2704690	-0.395665	0.16438	0.997198	AI450540
ILMN_2591411	0.788661	0.00117699	Cno								ILMN_2452383	0.228181	0.395304	0.99976	Uros		ILMN_1231181	-0.451323	0.164407	0.997198	Snx9
ILMN_2691706	0.788597	0.00228197	Sac3d1								ILMN_1252297	0.228135	0.460049	0.99976	Nek3		ILMN_1251273	-0.375436	0.164457	0.997198	Pnpla8
ILMN_2470407	0.788121	0.0021524	Zfp296								ILMN_3154222	0.228108	0.499586	0.99976	Ash2l		ILMN_3163221	-0.315589	0.164499	0.997198	5730494M16Rik
ILMN_1243154	0.786633	0.00231821	Gpsm1								ILMN_1223041	0.228095	0.724544	0.99976	Abi3		ILMN_2832979	0.122892	0.164665	0.997198	Gpc3
ILMN_1249142	0.785803	0.00151846	LOC100046781								ILMN_2610105	0.228008	0.556685	0.99976	Snrpd1		ILMN_2672543	-0.346966	0.164712	0.997198	Ccdc120
ILMN_1214738	0.78562	0.000709635	Snapc3								ILMN_2820379	0.227969	0.620345	0.99976	Rnf135		ILMN_3090756	0.135661	0.164807	0.997198	1700029H14Rik
ILMN_2936517	0.784376	0.000521294	Bcl2l2								ILMN_2507286	0.227829	0.524635	0.99976	Tnfsf13b		ILMN_2974069	-0.366053	0.16481	0.997198	Slc35a3
ILMN_1250815	0.784092	9.12e-05	Wsb1								ILMN_2648536	0.227822	0.0580679	0.99976	Rbpj		ILMN_2873321	-0.135385	0.164852	0.997198	4933417A18Rik
ILMN_1252444	0.783932	9.53e-06	Usp53								ILMN_3008371	0.227626	0.0969749	0.99976	Pla2g4b		ILMN_3139405	-0.560614	0.164967	0.997198	Hbs1l
ILMN_2599751	0.782989	0.00013147	Rabep2								ILMN_2588398	0.227522	0.519071	0.99976	Impdh2		ILMN_1239735	-0.209466	0.165062	0.997198	Rab39b
ILMN_2974117	0.782741	0.0039066	Kctd6								ILMN_1224077	0.227511	0.427153	0.99976	Vav1		ILMN_1244851	-0.147844	0.165065	0.997198	Usp15
ILMN_2934457	0.78111	0.00582596	Ran								ILMN_2939522	0.227502	0.483166	0.99976	Phtf1		ILMN_2674378	-0.382694	0.165124	0.997198	Lrrc20
ILMN_2546676	0.780695	0.000372937	2610103J23Rik								ILMN_1221983	0.227392	0.520114	0.99976	1810030N24Rik		ILMN_1246034	-0.425796	0.165378	0.997198	Zcchc17
ILMN_2456617	0.780691	0.00023642	Mapk8								ILMN_1243558	0.227105	0.486885	0.99976	Mettl3		ILMN_2641876	-0.231139	0.165396	0.997198	Kif13a
ILMN_2919860	0.779402	0.000553742	Cds1								ILMN_3151345	0.227098	0.485362	0.99976	Eif5		ILMN_3160970	0.180098	0.165474	0.997198	Gpr17
ILMN_1224607	0.779326	0.000622984	D930046M13Rik								ILMN_2759058	0.227088	0.375867	0.99976	Rnf103		ILMN_2609212	0.132861	0.165643	0.997198	Olfr62
ILMN_1237895	0.779308	0.000312015	Eif1ad								ILMN_2990864	0.226957	0.502863	0.99976	Rab28		ILMN_2725402	-0.319426	0.165898	0.997198	Nsdhl
ILMN_1217241	0.778535	0.00173779	Klhl25								ILMN_1250068	0.226942	0.417166	0.99976	Atpif1		ILMN_2739384	0.110117	0.165956	0.997198	Slc5a8
ILMN_2516157	0.777942	0.0009223	Zc3hav1								ILMN_2757993	0.226927	0.393398	0.99976	Dlat		ILMN_2828265	0.140794	0.165968	0.997198	2005-09-01
ILMN_2590860	0.776483	0.000234706	Rpo2tc1								ILMN_2659997	0.226862	0.226771	0.99976	Acaa1b		ILMN_3009951	-0.371909	0.165991	0.997198	Gmcl1
ILMN_2561408	0.776369	4.01e-05	A530026H04Rik								ILMN_2684667	0.226854	0.616438	0.99976	1810035L17Rik		ILMN_2694682	0.107222	0.166036	0.997198	Obp1a
ILMN_2780167	0.775192	0.00086518	Pitrm1								ILMN_1217998	0.22677	0.539296	0.99976	Epb4.1l1		ILMN_1228590	-0.204954	0.166047	0.997198	Ogfod2
ILMN_2651643	0.774976	2.34e-05	Naca								ILMN_2949122	0.226765	0.51633	0.99976	Ccdc58		ILMN_2420538	-0.171146	0.16607	0.997198	Trpm8
ILMN_2491301	0.774724	0.000458253	Usp16								ILMN_2965066	0.226687	0.575467	0.99976	Herc4		ILMN_1256927	-0.219273	0.166072	0.997198	2310040C09Rik
ILMN_3157987	0.774426	0.000178295	Tcp10a								ILMN_2929896	0.226649	0.444061	0.99976	Pbk		ILMN_1246305	-0.575615	0.166074	0.997198	Cln8
ILMN_1228245	0.773724	0.00201806	Prickle1								ILMN_2885293	0.226584	0.608362	0.99976	2310016E02Rik		ILMN_2443644	-0.429466	0.16608	0.997198	Ube2g1
ILMN_2688383	0.773475	0.00369619	Nol1								ILMN_2726717	0.226565	0.47534	0.99976	Dpp3		ILMN_2472861	-0.497331	0.16622	0.997198	Zmynd11
ILMN_2860501	0.773332	0.00430926	Lrrc49								ILMN_2715042	0.226407	0.608834	0.99976	Sdc3		ILMN_3091288	-0.274215	0.166298	0.997198	Tpd52
ILMN_2485839	0.772589	0.00395659	Tnfrsf1b								ILMN_2745555	0.226371	0.567107	0.99976	Mrps21		ILMN_2487453	-0.140935	0.166337	0.997198	Zfp93
ILMN_1254426	0.772396	0.000213916	1110003E08Rik								ILMN_2808939	0.226296	0.468375	0.99976	0610007P14Rik		ILMN_1216143	-0.373885	0.166397	0.997198	Rnf11
ILMN_2815889	0.772352	0.00122049	Grwd1								ILMN_2825020	0.226293	0.550325	0.99976	Rassf5		ILMN_1246695	-0.379504	0.166399	0.997198	Cd3eap
ILMN_2823462	0.771419	0.00260748	Oas1b								ILMN_2612143	0.226245	0.525857	0.99976	Sin3a		ILMN_3092415	-0.681288	0.166509	0.997198	Hbp1
ILMN_1231986	0.771203	0.00102311	Arnt								ILMN_2942883	0.226203	0.35163	0.99976	Nt5dc3		ILMN_2768755	-0.253427	0.166837	0.997198	Hdac7
ILMN_2881810	0.77111	0.000494259	EG665378								ILMN_1225494	0.22604	0.216514	0.99976	Epdr1		ILMN_1255832	-0.371973	0.166843	0.997198	Irgq
ILMN_1228189	0.771104	0.000185992	Med14								ILMN_2497999	0.225999	0.552179	0.99976	Vkorc1		ILMN_2604205	-0.385777	0.166892	0.997198	4933407N01Rik
ILMN_2972478	0.770498	0.000298151	Nlgn2								ILMN_1244030	0.225915	0.602152	0.99976	1200013P24Rik		ILMN_2714579	-0.356926	0.166924	0.997198	Stag1
ILMN_3150536	0.769947	0.00212495	1200015F23Rik								ILMN_2742382	0.225903	0.0475559	0.99976	Olfr1036		ILMN_2746346	0.12311	0.166971	0.997198	Slc26a3
ILMN_1258421	0.76912	0.00113306	1110007A13Rik								ILMN_2755667	0.225855	0.611515	0.99976	Apbb1ip		ILMN_2663722	0.116438	0.167014	0.997198	Olfr1484
ILMN_2718266	0.769026	0.00304057	Fkbp5								ILMN_2743494	0.225683	0.566588	0.99976	Polr2d		ILMN_2870191	-0.265601	0.167056	0.997198	Eif2c3
ILMN_2691360	0.769011	0.000552695	Mrps10								ILMN_1249498	0.225642	0.35551	0.99976	Plek		ILMN_2671302	0.132149	0.167186	0.997198	Sbsn
ILMN_3162771	0.768307	6.23e-05	Josd3								ILMN_2606873	0.225627	0.527141	0.99976	Th1l		ILMN_1212637	-0.362357	0.167284	0.997198	Lman1
ILMN_2658610	0.767905	0.00423918	AI849286								ILMN_1253773	0.225586	0.529326	0.99976	Nudt6		ILMN_3163068	-0.408028	0.167293	0.997198	D17Wsu92e
ILMN_2630438	0.767446	0.00436921	Psmd7								ILMN_1236796	0.225569	0.473156	0.99976	Smn1		ILMN_2970715	-0.222053	0.167321	0.997198	Klk5
ILMN_1256564	0.7669	0.000151726	Ak3l1								ILMN_2684563	0.225564	0.383963	0.99976	Cldnd1		ILMN_2771944	-0.445198	0.167329	0.997198	Psma4
ILMN_2627217	0.766742	1.93e-05	Pi4k2b								ILMN_2953513	0.225563	0.563971	0.99976	Aldh3b1		ILMN_2934533	-0.455799	0.167398	0.997198	Prpf19
ILMN_2707865	0.766064	0.015711	Epsti1								ILMN_1220975	0.225559	0.669894	0.99976	Ptpn22		ILMN_2809436	-0.27375	0.167427	0.997198	5730410I19Rik
ILMN_1249347	0.766051	0.0165368	Uxt								ILMN_2643883	0.225552	0.163526	0.99976	Brip1		ILMN_2860242	-0.329343	0.167456	0.997198	Klhl24
ILMN_2657467	0.765941	0.0164707	Nelf								ILMN_2757062	0.225536	0.0214226	0.99976	ENSMUSG00000033219		ILMN_2678513	-0.216108	0.167516	0.997198	2610028A01Rik
ILMN_1216117	0.765845	0.000271626	4921514E18Rik								ILMN_2858324	0.22551	0.397602	0.99976	Aggf1		ILMN_2631161	-0.292757	0.167525	0.997198	Fcgr4
ILMN_2877581	0.764825	0.00354366	Mfsd7								ILMN_1257117	0.225438	0.378066	0.99976	Nol14		ILMN_2737008	-0.223948	0.16772	0.997198	Ebna1bp2
ILMN_2847950	0.764815	0.0310563	AI837181								ILMN_3097868	0.225364	0.632457	0.99976	Casp8		ILMN_1216460	-0.130668	0.167799	0.997198	Ercc2
ILMN_2806250	0.764479	0.00183678	Rab38								ILMN_2840514	0.225363	0.43864	0.99976	Klhl6		ILMN_2757855	-0.232894	0.167874	0.997198	Ehmt1
ILMN_2766737	0.763787	0.00501007	Nrp2								ILMN_2733542	0.225262	0.345534	0.99976	LOC100044862		ILMN_2945560	-0.387511	0.167902	0.997198	Kctd12b
ILMN_2933399	0.76341	0.00204917	Ppp1r10								ILMN_1227863	0.225259	0.513381	0.99976	Ube2n		ILMN_2721271	-0.101346	0.167945	0.997198	Olfr1391
ILMN_3121765	0.763262	0.00119059	Treml4								ILMN_2593787	0.22525	0.335853	0.99976	Kcnk13		ILMN_2643150	-0.364628	0.168057	0.997198	Dhx32
ILMN_2659132	0.763167	0.0027228	Sra1								ILMN_2616709	0.225246	0.511867	0.99976	Nisch		ILMN_2892554	-0.35904	0.168059	0.997198	Spryd4
ILMN_2948272	0.763164	0.00206729	Spc24								ILMN_2620336	0.225234	0.391756	0.99976	Ralb		ILMN_1250983	-0.214426	0.168222	0.997198	Ppia
ILMN_1229680	0.763088	0.00465017	Flrt3								ILMN_3042059	0.225231	0.564813	0.99976	Kns2		ILMN_2613851	-0.247635	0.168239	0.997198	Zfp654
ILMN_1233577	0.762645	1.03e-05	Rps6ka5								ILMN_1242457	0.225225	0.840774	0.99976	Fpr2		ILMN_2752506	-0.250633	0.168252	0.997198	Sec22c
ILMN_2915279	0.762605	0.0241748	Mov10								ILMN_1251519	0.225206	0.296465	0.99976	BC021790		ILMN_2630293	-0.43091	0.1683	0.997198	Dctn4
ILMN_2922334	0.762486	0.0242791	Dtx4								ILMN_2937122	0.225187	0.461656	0.99976	Trak1		ILMN_1215004	-0.383286	0.168399	0.997198	Osbpl9
ILMN_1227627	0.762476	5.14e-05	Rnf141								ILMN_1225528	0.225186	0.466445	0.99976	Trib3		ILMN_2601546	-0.148444	0.168424	0.997198	0610011L14Rik
ILMN_2486783	0.76211	0.00364934	Ube2d3								ILMN_2792601	0.224937	0.648803	0.99976	P2ry5		ILMN_2764651	0.140667	0.16847	0.997198	Mt3
ILMN_2529932	0.762029	4.59e-06	LOC385905								ILMN_1243491	0.224923	0.129367	0.99976	Slc2a10		ILMN_2700765	-0.242285	0.168474	0.997198	Hcfc2
ILMN_1234799	0.762003	0.0323909	Tmem120b								ILMN_2764607	0.224846	0.476794	0.99976	1810009N02Rik		ILMN_1223321	-0.146467	0.168557	0.997198	Phyhip
ILMN_2767187	0.761951	0.000709107	Mrpl53								ILMN_2696272	0.224834	0.554447	0.99976	Tmem185b		ILMN_1233741	0.102214	0.168588	0.997198	Olfr95
ILMN_2601590	0.761427	0.00368249	Adrm1								ILMN_2712792	0.224596	0.280241	0.99976	Csnk1e		ILMN_2646556	-0.245448	0.168607	0.997198	Mtrf1
ILMN_1232181	0.760699	0.00123001	Syne2								ILMN_2663186	0.224478	0.441411	0.99976	Cct4		ILMN_2956381	-0.397711	0.168708	0.997198	Syf2
ILMN_2757489	0.759815	0.000922947	Ppp1r11								ILMN_2684494	0.224474	0.476737	0.99976	Raly		ILMN_2429800	-0.383927	0.168747	0.997198	Tnfaip1
ILMN_2599154	0.759642	0.0412549	Oasl2								ILMN_1247947	0.224432	0.401126	0.99976	Sqrdl		ILMN_1224117	-0.414032	0.168786	0.997198	Uhrf2
ILMN_2651706	0.759599	0.00295869	Dtx4								ILMN_2740134	0.224377	0.383165	0.99976	Idh3a		ILMN_2821196	-0.342057	0.169114	0.997198	Hspa9
ILMN_2982985	0.75913	0.000817616	2410042D21Rik								ILMN_1238058	0.224353	0.474011	0.99976	Mtap7d1		ILMN_3115777	-0.247398	0.169177	0.997198	Fnbp1
ILMN_2705078	0.758558	0.000226562	Csda								ILMN_2706857	0.224347	0.392081	0.99976	6720456B07Rik		ILMN_2861331	-0.459298	0.169215	0.997198	Pnrc2
ILMN_3044633	0.758137	0.0140368	Sri								ILMN_2643092	0.224333	0.586232	0.99976	Rps9		ILMN_2657709	0.101291	0.169325	0.997198	Creb1
ILMN_1221142	0.75805	0.00214034	Ppard								ILMN_2712305	0.224252	0.502401	0.99976	Dctn4		ILMN_1213982	-0.282629	0.169347	0.997198	Dnase1l1
ILMN_2543974	0.757859	0.000244741	LOC667251								ILMN_2685477	0.22425	0.390115	0.99976	Rdh14		ILMN_1236290	0.133758	0.169376	0.997198	Ets1
ILMN_2641751	0.757668	0.000221767	1810009K13Rik								ILMN_2868997	0.224159	0.475996	0.99976	Rangap1		ILMN_2793503	-0.396286	0.169377	0.997198	Uchl5
ILMN_2427063	0.757261	0.0114941	Uxt								ILMN_2873469	0.224156	0.252615	0.99976	Armc6		ILMN_1218176	-0.386518	0.169394	0.997198	Stambp
ILMN_2704951	0.756527	0.000780308	Dcp2								ILMN_2826342	0.224082	0.453902	0.99976	5730453I16Rik		ILMN_2982143	-0.236074	0.169411	0.997198	Pdzd8
ILMN_2680128	0.756491	0.0197119	Zc3h13								ILMN_2678373	0.224048	0.331493	0.99976	Myst4		ILMN_2734693	-0.147331	0.169492	0.997198	Ildr1
ILMN_1221048	0.756462	0.0266187	Psat1								ILMN_2931334	0.224035	0.0342717	0.99976	Il4		ILMN_1241354	-0.313354	0.169598	0.997198	Atxn2l
ILMN_2839745	0.756385	0.0182298	A230050P20Rik								ILMN_1234698	0.223997	0.0850698	0.99976	Tspan2		ILMN_1218843	-0.269714	0.169601	0.997198	Ciao1
ILMN_1258466	0.756168	0.000464949	LOC380623								ILMN_2987027	0.223995	0.443324	0.99976	Plekhg2		ILMN_2926781	0.132964	0.169627	0.997198	Defb36
ILMN_2583410	0.755431	0.00609554	Msn								ILMN_2618396	0.22396	0.503252	0.99976	Pter		ILMN_2684681	-0.126635	0.169635	0.997198	Defb21
ILMN_1227821	0.753974	0.0147494	C730036N12Rik								ILMN_2932474	0.223933	0.494851	0.99976	Tctn3		ILMN_2732565	-0.378694	0.169645	0.997198	Mrps31
ILMN_2602204	0.753811	0.000143703	Tsc22d2								ILMN_2618745	0.223926	0.328683	0.99976	Supv3l1		ILMN_1237993	-0.513894	0.169649	0.997198	Nasp
ILMN_2557957	0.753728	3.39e-05	4732435K05Rik								ILMN_2881498	0.22389	0.0412849	0.99976	Tsnaxip1		ILMN_2597229	0.133427	0.169767	0.997198	Armet
ILMN_1219601	0.753512	0.000191526	C920011N12Rik								ILMN_1213883	0.223889	0.481633	0.99976	Rab2a		ILMN_1254996	-0.241502	0.169772	0.997198	Usp45
ILMN_2621901	0.753258	0.000720933	BC004022								ILMN_2602938	0.22387	0.787754	0.99976	Smpdl3b		ILMN_2733717	-0.141578	0.169805	0.997198	Tdrd6
ILMN_1257904	0.752937	0.00148783	2810403A07Rik								ILMN_3007758	0.223867	0.69753	0.99976	Creb5		ILMN_1232186	0.137599	0.16986	0.997198	Ung
ILMN_1227235	0.752927	0.0109605	Timm10								ILMN_2950721	0.223845	0.617629	0.99976	2810008M24Rik		ILMN_2688905	0.125942	0.169931	0.997198	Pzp
ILMN_3104462	0.752462	0.00122049	Coq10b								ILMN_3161805	0.223704	0.432162	0.99976	LOC100048556		ILMN_2686187	-0.395077	0.170099	0.997198	Mettl6
ILMN_2661005	0.752255	0.00615828	1110018G07Rik								ILMN_1233192	0.223665	0.453279	0.99976	Mrps9		ILMN_2737496	0.130166	0.170106	0.997198	4833427G06Rik
ILMN_2714874	0.752239	0.000900584	ENSMUSG00000053178								ILMN_2953411	0.223652	0.306012	0.99976	Ppp3r1		ILMN_1213056	0.139911	0.170109	0.997198	Fez1
ILMN_2496621	0.75207	0.0137789	Zfp263								ILMN_2655774	0.223627	0.456473	0.99976	Mrps34		ILMN_2675765	-0.177491	0.170229	0.997198	Auts2
ILMN_1232280	0.75204	0.000568232	A930025D01Rik								ILMN_2703321	0.223614	0.466137	0.99976	Ankzf1		ILMN_2860656	-0.16525	0.170246	0.997198	Pard3b
ILMN_2818678	0.751877	0.000524204	Tdrd7								ILMN_1245528	0.223581	0.390937	0.99976	M6prbp1		ILMN_2694758	-0.715645	0.170314	0.997198	Efr3a
ILMN_2709585	0.751812	0.00548401	5830411G16Rik								ILMN_2620583	0.223512	0.502985	0.99976	Pacs2		ILMN_2842877	-0.44063	0.170633	0.997198	Pja1
ILMN_2996338	0.750421	0.000106103	Cd70								ILMN_1221048	0.223413	0.360553	0.99976	Psat1		ILMN_3084954	-0.485547	0.17064	0.997198	Tes
ILMN_2717470	0.748822	0.000266361	Als2								ILMN_2789208	0.223397	0.41188	0.99976	Tollip		ILMN_2680628	-0.168391	0.170674	0.997198	3110049J23Rik
ILMN_2659440	0.748176	0.000150107	Zfand2b								ILMN_3102376	0.223276	0.631437	0.99976	Fcgr2b		ILMN_2451377	-0.255163	0.170707	0.997198	Zfp397
ILMN_1214648	0.747723	0.00169488	C030024L24Rik								ILMN_2463979	0.223275	0.486748	0.99976	Twsg1		ILMN_2750042	-0.449996	0.170806	0.997198	Ppid
ILMN_2735184	0.747178	0.0023579	Col18a1								ILMN_1221616	0.223246	0.548029	0.99976	Mad2l1bp		ILMN_1219722	0.111965	0.17081	0.997198	GA_x5J8B7W2BV0-3116-4045
ILMN_1220232	0.747007	0.00319911	Jazf1								ILMN_1243722	0.223244	0.571595	0.99976	Prosapip1		ILMN_1221121	0.164388	0.170867	0.997198	Gpr35
ILMN_1247811	0.746516	0.0224369	Ass1								ILMN_2422333	0.223228	0.490972	0.99976	Trap1		ILMN_3160212	-0.375272	0.17092	0.997198	AU021838
ILMN_1224942	0.746207	0.00265639	Shmt2								ILMN_2645719	0.223138	0.35883	0.99976	Tmem199		ILMN_1253323	-0.34041	0.170996	0.997198	D5Wsu178e
ILMN_1236406	0.746172	0.000232452	Ddx19b								ILMN_2978570	0.223136	0.611585	0.99976	Prpf38a		ILMN_2628426	0.144257	0.17103	0.997198	Ell2
ILMN_2794258	0.7458	0.00216726	Mpv17l								ILMN_2596611	0.223073	0.56508	0.99976	Clic1		ILMN_2596007	-0.404689	0.171145	0.997198	Phospho2
ILMN_3160107	0.744679	7.92e-05	Pik3r6								ILMN_2840533	0.222938	0.111594	0.99976	Aldob		ILMN_1242413	0.0952398	0.171146	0.997198	Tmem16j
ILMN_1217418	0.744205	0.00017517	LOC100047674								ILMN_2932508	0.222932	0.0329837	0.99976	Cntnap4		ILMN_1217058	0.131399	0.171164	0.997198	Slc17a2
ILMN_2690061	0.743846	0.0232292	Hnrpdl								ILMN_2756157	0.22292	0.1293	0.99976	Irgq		ILMN_1249663	-0.164826	0.171267	0.997198	Cd4
ILMN_2679077	0.74328	0.000437667	Nola2								ILMN_2943699	0.222914	0.405455	0.99976	Vrk2		ILMN_2741006	-0.330456	0.171308	0.997198	1700021K19Rik
ILMN_2526739	0.742969	0.00159298	Batf3								ILMN_1214053	0.222848	0.372084	0.99976	Zfp64		ILMN_1249973	0.145796	0.17143	0.997198	Trpv1
ILMN_2747623	0.742675	0.000390407	Cnksr3								ILMN_2630626	0.222828	0.100244	0.99976	Abi3bp		ILMN_1217430	0.118332	0.171812	0.997198	Nup37
ILMN_1227926	0.742381	0.0498831	Flt1								ILMN_1218176	0.222801	0.415973	0.99976	Stambp		ILMN_2652875	-0.149897	0.171839	0.997198	Fcer2a
ILMN_1220535	0.742352	0.0170345	LOC380741								ILMN_2758087	0.222585	0.423232	0.99976	Ccnt1		ILMN_2735626	-0.127107	0.17188	0.997198	A130014H13Rik
ILMN_2800861	0.741706	0.00504455	Brpf1								ILMN_3154457	0.222573	0.55543	0.99976	Pja2		ILMN_1220170	-0.129532	0.171911	0.997198	Tek
ILMN_3029727	0.74137	0.0275155	Shf								ILMN_1219136	0.222537	0.422315	0.99976	Vamp8		ILMN_2832641	-0.352641	0.171938	0.997198	Ndst1
ILMN_1226169	0.74131	0.00018156	Sfrs11								ILMN_2665625	0.222509	0.316806	0.99976	Fadd		ILMN_2706129	0.166601	0.171966	0.997198	E130303B06Rik
ILMN_2907322	0.740855	0.0354825	Dtx2								ILMN_1258376	0.222407	0.548779	0.99976	Kcnk6		ILMN_1233473	0.127413	0.172115	0.997198	Olfr1213
ILMN_2666447	0.740825	0.00539251	Intu								ILMN_2727490	0.222386	0.46731	0.99976	Dexi		ILMN_2424408	-0.177958	0.172159	0.997198	Zzz3
ILMN_3139818	0.740427	0.0029891	Sbf1								ILMN_2628759	0.222368	0.118821	0.99976	Htr1b		ILMN_1256219	-0.426366	0.17216	0.997198	LOC100047261
ILMN_1247603	0.740292	0.0413338	C530043G21Rik								ILMN_1213231	0.222366	0.603776	0.99976	Ccdc12		ILMN_2746887	-0.15034	0.172191	0.997198	Lhfp
ILMN_2666406	0.739861	0.00100358	Prrc1								ILMN_2790392	0.222227	0.409358	0.99976	Usp52		ILMN_3131887	-0.480841	0.172226	0.997198	Spag9
ILMN_2483836	0.739502	0.0068395	Slc7a2								ILMN_2709428	0.222172	0.0181142	0.99976	Thsd7b		ILMN_2702989	-0.347463	0.172428	0.997198	Tex10
ILMN_2670508	0.738867	0.00420712	H2-M3								ILMN_1228850	0.222035	0.155381	0.99976	Ccnl1		ILMN_2828420	-0.479047	0.172447	0.997198	4631427C17Rik
ILMN_2768831	0.738076	0.00260413	Siah1a								ILMN_2603182	0.22196	0.313645	0.99976	Tfam		ILMN_3040543	-0.238627	0.172453	0.997198	AI987692
ILMN_1215670	0.738002	0.000735155	1810054D07Rik								ILMN_2824599	0.221948	0.437337	0.99976	Ppapdc2		ILMN_1236898	-0.458107	0.172464	0.997198	Ddx47
ILMN_1226332	0.737927	0.000445396	Siah2								ILMN_2687372	0.221877	0.495678	0.99976	Hectd3		ILMN_1228298	-0.447815	0.172475	0.997198	Fbxo3
ILMN_1232404	0.737543	0.00423918	Zadh2								ILMN_2695874	0.22187	0.00838549	0.99976	Olfr170		ILMN_2712427	-0.379913	0.172573	0.997198	Arih1
ILMN_1247592	0.737525	0.000104606	Casp1								ILMN_2880529	0.221845	0.589052	0.99976	Uck2		ILMN_1217199	0.122974	0.172607	0.997198	EG210853
ILMN_2552473	0.736902	0.000152873	Jak1								ILMN_2647313	0.221784	0.403499	0.99976	Klhl26		ILMN_1251629	0.13982	0.17274	0.997198	Olfr1095
ILMN_2786763	0.73486	0.00531185	Rab5a								ILMN_1240257	0.221744	0.509842	0.99976	Galnt2		ILMN_1229706	-0.4067	0.172742	0.997198	Ammecr1l
ILMN_1223598	0.734814	0.0222829	Srebf2								ILMN_1236312	0.221692	0.501661	0.99976	Snx14		ILMN_2657254	0.128762	0.172764	0.997198	Glra1
ILMN_2879755	0.73465	0.00617798	Tagap								ILMN_2821736	0.221626	0.228494	0.99976	Jmjd5		ILMN_2491301	-0.414987	0.172821	0.997198	Usp16
ILMN_3160881	0.734481	0.0355047	Vrk3								ILMN_2809611	0.221622	0.554488	0.99976	Srm		ILMN_2763459	-0.308523	0.172847	0.997198	Tbcel
ILMN_1222474	0.734289	0.00484321	Slc25a17								ILMN_2666690	0.221612	0.549977	0.99976	Cul7		ILMN_3014084	-0.383389	0.172865	0.997198	Nr1h2
ILMN_2611352	0.733673	0.00646097	0610037L13Rik								ILMN_2851671	0.221574	0.747905	0.99976	Myadm		ILMN_2617478	-0.401516	0.17287	0.997198	Psip1
ILMN_2705604	0.733422	0.000156355	Ppp1r15b								ILMN_3005212	0.221563	0.483384	0.99976	Paip2b		ILMN_1257279	-0.386587	0.172908	0.997198	Vps41
ILMN_2883907	0.733317	0.00241095	Lsm8								ILMN_1228470	0.22156	0.191249	0.99976	Pdxp		ILMN_2731228	-0.125922	0.172952	0.997198	2610301B20Rik
ILMN_2840296	0.733294	0.000507436	Pole3								ILMN_1254734	0.221512	0.564655	0.99976	Mrps12		ILMN_3035931	0.14272	0.172964	0.997198	4833413D08Rik
ILMN_2622209	0.733263	0.00234405	Rnaseh2b								ILMN_1216116	0.221503	0.565428	0.99976	Smarcd2		ILMN_1242032	0.13068	0.173114	0.997198	Galnt4
ILMN_2673441	0.732957	0.00293801	Gnl3								ILMN_2658919	0.221456	0.0390713	0.99976	Robo4		ILMN_2771219	-0.352353	0.173124	0.997198	LOC669660
ILMN_1256285	0.732877	0.000590274	Siat7b								ILMN_2702633	0.221409	0.0905208	0.99976	Slc22a18		ILMN_2756113	-0.37256	0.173216	0.997198	Nln
ILMN_2595732	0.732727	0.00195011	LOC100046232								ILMN_1215117	0.221395	0.471338	0.99976	Ube2d2		ILMN_2965285	-0.220128	0.17324	0.997198	Tbkbp1
ILMN_2858173	0.732654	2.93e-05	2500003M10Rik								ILMN_1249444	0.221362	0.379507	0.99976	Sergef		ILMN_1233898	0.132467	0.17331	0.997198	Klhl4
ILMN_1241018	0.732606	0.00531185	2810438F06Rik								ILMN_2658407	0.221346	0.456378	0.99976	Elmo1		ILMN_1241294	0.15375	0.173375	0.997198	Olfr420
ILMN_2998395	0.731735	0.0133812	Zfp523								ILMN_2654186	0.221089	0.746839	0.99976	Nedd9		ILMN_2938440	0.131761	0.173402	0.997198	Elf5
ILMN_2936118	0.731731	0.00587511	Rpl24								ILMN_1237371	0.221062	0.503369	0.99976	LOC100046891		ILMN_2707921	0.106801	0.17348	0.997198	Aire
ILMN_2679094	0.731206	0.0351263	Map3k7ip2								ILMN_2631752	0.22106	0.0577645	0.99976	Ctla4		ILMN_3009354	-0.184107	0.173501	0.997198	Rbl2
ILMN_2853744	0.730201	0.00209433	Bxdc2								ILMN_2703886	0.22106	0.549941	0.99976	Mphosph6		ILMN_3163134	-0.411706	0.173509	0.997198	Arl6
ILMN_1254444	0.730078	0.00196591	Dus4l								ILMN_2460745	0.22105	0.481465	0.99976	Wdr21		ILMN_1229424	0.122387	0.173528	0.997198	Dnaja1
ILMN_2711839	0.729861	0.00106485	Slc39a14								ILMN_2667889	0.221041	0.565793	0.99976	Crebl1		ILMN_2788223	0.121999	0.173647	0.997198	Kng1
ILMN_2756435	0.728889	0.00595226	Cebpb								ILMN_2874739	0.221038	0.575003	0.99976	Morc3		ILMN_2731854	-0.248554	0.173722	0.997198	Creg2
ILMN_1220387	0.728866	0.00390482	Ticam1								ILMN_1214486	0.220909	0.502999	0.99976	Tk2		ILMN_2690756	-0.183347	0.173772	0.997198	Mtf1
ILMN_3051466	0.728203	0.00867544	Ikzf1								ILMN_2666340	0.220877	0.0553608	0.99976	Dnajc5g		ILMN_2865939	-0.414545	0.173815	0.997198	Ccdc100
ILMN_2799667	0.728132	0.00140676	2310001A20Rik								ILMN_1246390	0.220867	0.37216	0.99976	LOC100045882		ILMN_2596324	-0.333216	0.173837	0.997198	D6Wsu163e
ILMN_2789544	0.72779	0.0123119	Abcf2								ILMN_1259610	0.220849	0.267631	0.99976	Cd276		ILMN_2600198	-0.11911	0.173855	0.997198	Aaas
ILMN_2621433	0.726906	0.000106129	Fgfrl1								ILMN_2810045	0.22084	0.59105	0.99976	Iars		ILMN_2746695	-0.270485	0.173935	0.997198	Nln
ILMN_1216950	0.726623	0.00125971	D4Ertd22e								ILMN_2629044	0.220794	0.580036	0.99976	Ndufa7		ILMN_3006219	-0.568325	0.174005	0.997198	Fyb
ILMN_1246084	0.725864	0.000465402	A430075F05Rik								ILMN_1240891	0.220738	0.324619	0.99976	Trp53rk		ILMN_3047301	-0.384948	0.174059	0.997198	Aatf
ILMN_2518074	0.724554	0.0047765	D130004H04Rik								ILMN_2594302	0.220634	0.0349062	0.99976	Aadat		ILMN_1258162	0.114319	0.174076	0.997198	Spdef
ILMN_3163403	0.723647	0.000191526	Ate1								ILMN_2855423	0.220625	0.622283	0.99976	Ube3b		ILMN_2980532	-0.285828	0.174138	0.997198	Tgfbr1
ILMN_1253601	0.723563	0.00173779	Aacs								ILMN_3134412	0.220593	0.349183	0.99976	Dph3		ILMN_1252147	0.122399	0.174208	0.997198	Gabrg2
ILMN_1249863	0.723091	0.00430599	Slamf1								ILMN_2713396	0.220591	0.367773	0.99976	BC067068		ILMN_1230238	0.149841	0.174249	0.997198	Gm97
ILMN_2591217	0.722923	0.041652	Rars								ILMN_2592285	0.220562	0.528074	0.99976	Skp2		ILMN_2688834	-0.348453	0.174272	0.997198	2310065K24Rik
ILMN_3137287	0.722645	0.00014018	Lif								ILMN_3106053	0.220552	0.337194	0.99976	Slc39a7		ILMN_1259355	-0.409105	0.174326	0.997198	Ccdc117
ILMN_1236465	0.721928	0.00328986	F2rl2								ILMN_1233784	0.220535	0.507859	0.99976	Wdr34		ILMN_1258323	0.121099	0.174342	0.997198	Slco1a4
ILMN_2677408	0.721676	0.00815218	Hrmt1l2								ILMN_2916283	0.220392	0.0843472	0.99976	Nkd1		ILMN_2425351	-0.32123	0.174373	0.997198	Usp1
ILMN_2723907	0.721601	0.000384022	Med6								ILMN_1224855	0.220339	0.838316	0.99976	Samd9l		ILMN_2716838	-0.263356	0.1744	0.997198	Hspa4
ILMN_1225764	0.721417	0.00962826	Mfsd2								ILMN_2695793	0.220305	0.590437	0.99976	Fes		ILMN_1240353	0.127997	0.17445	0.997198	Serpinb10
ILMN_1220122	0.720331	0.0213323	Ccl22								ILMN_2932359	0.220252	0.482114	0.99976	Tpi1		ILMN_2450137	-0.161326	0.174718	0.997198	LOC100039479
ILMN_2792267	0.720228	0.0425398	Tirap								ILMN_2754990	0.22021	0.422151	0.99976	Cd44		ILMN_2668850	0.0984191	0.174748	0.997198	Zufsp
ILMN_2727490	0.720044	0.000622033	Dexi								ILMN_2417316	0.220063	0.638687	0.99976	LOC100044322		ILMN_1239055	-0.461012	0.17476	0.997198	Xdh
ILMN_2733514	0.719677	0.000867345	LOC100046039								ILMN_2741790	0.219986	0.320478	0.99976	Ears2		ILMN_2996904	-0.241838	0.174772	0.997198	Obfc2a
ILMN_1217583	0.719089	1.54e-05	Zfp607								ILMN_2848305	0.219971	0.297649	0.99976	Pnma1		ILMN_3137432	-0.354404	0.174781	0.997198	Golga2
ILMN_2867076	0.718453	0.000965205	H2-Oa								ILMN_1228213	0.219945	0.630118	0.99976	Ifi30		ILMN_2749632	-0.27325	0.17484	0.997198	Slc43a2
ILMN_2429808	0.718035	0.000607985	Plod3								ILMN_1215849	0.219931	0.480045	0.99976	Dpp8		ILMN_2632076	-0.330121	0.174848	0.997198	Ctps2
ILMN_2500370	0.717776	0.00162833	9430080K19Rik								ILMN_2798993	0.219884	0.269584	0.99976	Nr1d2		ILMN_2739421	-0.13405	0.174961	0.997198	AI182371
ILMN_2936671	0.717357	0.000216486	Skap2								ILMN_1245469	0.219759	0.455813	0.99976	Rabggta		ILMN_2659380	-0.381869	0.175008	0.997198	Elf1
ILMN_1222516	0.717049	0.0369931	Med8								ILMN_2734212	0.219585	0.457749	0.99976	Cd1d1		ILMN_1228349	-0.396182	0.175074	0.997198	Itsn2
ILMN_3160688	0.717048	0.000457397	Zfp597								ILMN_2948212	0.219482	0.0571734	0.99976	Stk32b		ILMN_2903698	-0.340376	0.175088	0.997198	Snapc3
ILMN_3147112	0.717031	0.000611477	Mapk6								ILMN_2753497	0.219422	0.312678	0.99976	Ccnb1		ILMN_1255530	-0.31693	0.17509	0.997198	Ttc8
ILMN_2812824	0.716943	0.00497959	Pex16								ILMN_1240274	0.219359	0.613076	0.99976	5830434P21Rik		ILMN_2432873	0.147006	0.17518	0.997198	Ube2v2
ILMN_3136789	0.716369	0.000976983	5830472M02Rik								ILMN_3002284	0.219355	0.466239	0.99976	Yeats4		ILMN_2978009	-0.287738	0.175271	0.997198	N4bp2
ILMN_1222171	0.71629	0.000536488	Rg9mtd2								ILMN_2854347	0.219268	0.441274	0.99976	D15Mgi27		ILMN_2735438	-0.14173	0.175286	0.997198	Wdr77
ILMN_2511768	0.716209	0.000460307	Ttc17								ILMN_2934534	0.219264	0.527932	0.99976	Prpf19		ILMN_1237525	0.119056	0.175295	0.997198	Stx1b1
ILMN_1219820	0.715992	0.00123257	1200002N14Rik								ILMN_2687032	0.219206	0.52884	0.99976	Fbxo31		ILMN_2726261	-0.347501	0.175374	0.997198	Elmo1
ILMN_2984434	0.715682	0.000533551	Nle1								ILMN_2638721	0.219188	0.48075	0.99976	Csnrp2		ILMN_2952493	0.103229	0.175409	0.997198	LOC433722
ILMN_1236536	0.715478	0.0415433	Il15ra								ILMN_2614853	0.219165	0.522173	0.99976	6720458F09Rik		ILMN_1232473	-0.186814	0.175427	0.997198	Eaf1
ILMN_1233889	0.715247	0.00314236	Pno1								ILMN_2692306	0.219153	0.448763	0.99976	Suv39h1		ILMN_2832105	-0.177927	0.175541	0.997198	Fgg
ILMN_1213117	0.715045	0.00235465	Trip10								ILMN_2846731	0.219147	0.462499	0.99976	1110059E24Rik		ILMN_3007898	-0.292555	0.175592	0.997198	Aof1
ILMN_2714638	0.714773	0.00262178	Mertk								ILMN_2723579	0.218992	0.469768	0.99976	Mrpl47		ILMN_2694230	0.142907	0.175781	0.997198	Krtap6-1
ILMN_1247207	0.714771	0.00106254	Adm								ILMN_3132434	0.218883	0.090288	0.99976	LOC236749		ILMN_3073644	0.123136	0.175787	0.997198	Ramp3
ILMN_2682863	0.714546	0.000232452	Plekhm3								ILMN_2464217	0.21888	0.508345	0.99976	Zfp275		ILMN_1244675	0.137527	0.175824	0.997198	Crmp1
ILMN_2907989	0.714309	0.000124615	Zfp119								ILMN_2917424	0.218831	0.470964	0.99976	Napg		ILMN_1257068	0.112767	0.175856	0.997198	Frap1
ILMN_2686472	0.714154	0.00542874	Es2el								ILMN_2760043	0.218775	0.409095	0.99976	Prpf40a		ILMN_2840101	-0.164682	0.175864	0.997198	Olfr598
ILMN_2698107	0.714022	0.000479105	Eif1a								ILMN_2684316	0.218735	0.63631	0.99976	P2ry1		ILMN_2936954	-0.312209	0.175872	0.997198	Nvl
ILMN_2646456	0.713973	0.0142723	Rnpc2								ILMN_2711772	0.218664	0.598685	0.99976	Micall2		ILMN_1230457	-0.325926	0.176086	0.997198	Cd99l2
ILMN_1250278	0.713693	0.0264649	Sdad1								ILMN_1224658	0.218546	0.402529	0.99976	Spast		ILMN_2624153	0.147781	0.176132	0.997198	Hes5
ILMN_1218959	0.713312	0.00910575	D11Wsu99e								ILMN_1225918	0.218529	0.413187	0.99976	Golga1		ILMN_1236070	-0.441372	0.176157	0.997198	Csf2rb
ILMN_2709901	0.712972	0.015785	Nup54								ILMN_3117134	0.218503	0.335953	0.99976	Gm527		ILMN_2760254	0.121736	0.17622	0.997198	Mrgprf
ILMN_1233522	0.712657	0.0196973	1110034O24Rik								ILMN_2674712	0.218478	0.367617	0.99976	Mcph1		ILMN_3074817	-0.176151	0.176249	0.997198	Ubap2l
ILMN_2978857	0.712351	9.65e-05	Senp5								ILMN_3136540	0.218439	0.426866	0.99976	Hist2h3c1		ILMN_1259520	0.125076	0.176252	0.997198	Adam28
ILMN_2593993	0.712095	0.00041377	Eif4el3								ILMN_2996667	0.218423	0.577099	0.99976	Isg20l2		ILMN_2776552	-0.464069	0.176306	0.997198	Hprt1
ILMN_2733026	0.711566	9.07e-05	Ubox5								ILMN_2613208	0.218282	0.0497698	0.99976	4930558O21Rik		ILMN_2715629	-0.215393	0.176371	0.997198	Fundc2
ILMN_2765400	0.711274	0.000169922	Nubp1								ILMN_2748584	0.218226	0.517745	0.99976	LOC100048221		ILMN_2609304	-0.436539	0.176374	0.997198	Itgb1
ILMN_1215084	0.710982	0.00269227	2500003M10Rik								ILMN_2736140	0.218216	0.162005	0.99976	Slc38a1		ILMN_2826342	-0.41572	0.176418	0.997198	5730453I16Rik
ILMN_2828819	0.710938	0.00972137	Lig3								ILMN_2685203	0.218172	0.166322	0.99976	Mrgprg		ILMN_2877165	-0.453652	0.176442	0.997198	Sgpp1
ILMN_1225054	0.710577	0.0286807	Larp-pending								ILMN_2700797	0.218165	0.509377	0.99976	Ppic		ILMN_2851710	-0.329312	0.176489	0.997198	Clk4
ILMN_2933394	0.710378	0.000626386	Ppp1r10								ILMN_2688888	0.21816	0.5601	0.99976	Gca		ILMN_2725232	-0.326278	0.176504	0.997198	Ccnc
ILMN_2980316	0.709975	0.00219831	Itgb8								ILMN_2663570	0.218132	0.582515	0.99976	Atg12		ILMN_2750778	-0.115385	0.17652	0.997198	Rabgap1l
ILMN_1241535	0.709971	5.69e-05	Tbk1								ILMN_2678851	0.218054	0.657431	0.99976	Rnf145		ILMN_1240495	0.135925	0.176523	0.997198	Pigv
ILMN_2634157	0.709122	0.000775635	Zfp654								ILMN_2671128	0.218047	0.107636	0.99976	B230373P09Rik		ILMN_1230667	-0.210806	0.176625	0.997198	Atxn3
ILMN_1240891	0.709053	0.00114974	Trp53rk								ILMN_2732623	0.217954	0.107803	0.99976	Itga2b		ILMN_2680648	-0.132452	0.176724	0.997198	Atad2
ILMN_2944301	0.708445	0.00744011	Ece2								ILMN_2940358	0.217937	0.352413	0.99976	C030048B08Rik		ILMN_2485323	-0.610075	0.176766	0.997198	Trf
ILMN_3143069	0.7084	0.000454726	Klhl15								ILMN_3138743	0.217863	0.476837	0.99976	Acsl3		ILMN_2651234	0.10955	0.176837	0.997198	Col7a1
ILMN_2912729	0.70801	0.000123204	Zfp296								ILMN_2903364	0.217798	0.63695	0.99976	Swap70		ILMN_2662508	-0.308295	0.176872	0.997198	Faf1
ILMN_1219896	0.707819	0.00785064	LOC623121								ILMN_2719620	0.217706	0.53925	0.99976	Pnkp		ILMN_2948286	-0.155851	0.176916	0.997198	Rab37
ILMN_1226923	0.707172	6.01e-05	1810032O08Rik								ILMN_1225361	0.217644	0.564182	0.99976	Snrpd1		ILMN_2918312	0.10973	0.176922	0.997198	Slc13a3
ILMN_2782841	0.707081	0.000460417	BC050811								ILMN_2657452	0.217627	0.0459146	0.99976	Pgr		ILMN_2682307	-0.251412	0.176931	0.997198	Acbd5
ILMN_1251220	0.706365	0.00236224	Tbc1d9b								ILMN_2591361	0.217575	0.639064	0.99976	LOC100048845		ILMN_2694955	-0.405946	0.17694	0.997198	Igfbp4
ILMN_2423730	0.706189	0.00356552	A930008A22Rik								ILMN_2740922	0.217574	0.534479	0.99976	Mrpl46		ILMN_2634503	-0.157574	0.17698	0.997198	1700015E13Rik
ILMN_1238289	0.706099	8.47e-05	Prkx								ILMN_2814431	0.217563	0.551285	0.99976	Ttc35		ILMN_1212762	0.10202	0.177036	0.997198	Olfr545
ILMN_2608547	0.705753	0.00528275	Tcfec								ILMN_1221251	0.217481	0.574209	0.99976	1110012D08Rik		ILMN_1249022	-0.137282	0.177122	0.997198	Caln1
ILMN_2827701	0.704938	0.00234485	Alg11								ILMN_2591632	0.217414	0.415175	0.99976	Gtf2e1		ILMN_2722081	-0.436003	0.177159	0.997198	Clcn3
ILMN_3151345	0.703793	0.000985301	Eif5								ILMN_1229763	0.217403	0.293563	0.99976	Dmkn		ILMN_2461182	-0.101318	0.177162	0.997198	Zfp354c
ILMN_2669164	0.703406	0.00501007	Arg2								ILMN_1217143	0.217372	0.189155	0.99976	Mbip		ILMN_2648006	-0.126081	0.177244	0.997198	Gria1
ILMN_1244514	0.703234	0.00242502	Schip1								ILMN_2899318	0.217306	0.509688	0.99976	Rdh11		ILMN_2722716	0.137791	0.177269	0.997198	Atp1a2
ILMN_2604358	0.70236	0.000447374	Nkrf								ILMN_3100042	0.217303	0.542525	0.99976	Btrc		ILMN_2619249	-0.332782	0.177321	0.997198	Snx14
ILMN_2645780	0.701827	0.0143188	Osgin1								ILMN_1237518	0.217214	0.757047	0.99976	Dgkg		ILMN_2717890	0.177628	0.177424	0.997198	BC030440
ILMN_1233595	0.701417	0.00585846	Mrpl15								ILMN_2813390	0.217201	0.419244	0.99976	Tmem60		ILMN_1229035	-0.346901	0.177443	0.997198	C87436
ILMN_2505047	0.700989	0.00409336	Pogk								ILMN_1259400	0.217168	0.813515	0.99976	ENSMUSG00000043795		ILMN_2661116	0.138521	0.177484	0.997198	Tbc1d12
ILMN_1258099	0.700826	0.0189763	BC024659								ILMN_2938390	0.217102	0.497532	0.99976	Ipmk		ILMN_1228850	-0.209796	0.177544	0.997198	Ccnl1
ILMN_2636116	0.70071	0.0170076	Pdcd5								ILMN_2786708	0.2171	0.427086	0.99976	Mrps11		ILMN_1250538	-0.444038	0.177703	0.997198	Reep3
ILMN_3058077	0.700191	0.00187698	Nhp2l1								ILMN_1224034	0.217097	0.663531	0.99976	Pde1b		ILMN_2889482	0.105972	0.177706	0.997198	Sox7
ILMN_2519030	0.699696	5.2e-05	2610001J05Rik								ILMN_2855515	0.217094	0.462794	0.99976	Pnpla6		ILMN_2751486	0.125131	0.177743	0.997198	Prrt1
ILMN_1224256	0.699451	0.0047805	Erlin1								ILMN_2813109	0.217027	0.0310324	0.99976	D630005B22Rik		ILMN_3162394	-0.192626	0.177751	0.997198	LOC100040799
ILMN_2732827	0.698999	0.000295162	LOC100047155								ILMN_2646369	0.217012	0.285857	0.99976	Slc13a2		ILMN_3054840	-0.256939	0.177818	0.997198	AW061290
ILMN_2447042	0.698968	0.000226562	Tnpo3								ILMN_2709047	0.217006	0.405491	0.99976	Polr1e		ILMN_1241795	-0.227976	0.177828	0.997198	Gpbp1l1
ILMN_2491824	0.696886	0.00452091	A430107N12Rik								ILMN_2636116	0.216995	0.455392	0.99976	Pdcd5		ILMN_2932722	-0.345152	0.177888	0.997198	Zfp472
ILMN_2657546	0.696777	0.00198859	Cops3								ILMN_2731999	0.216978	0.45798	0.99976	Gnptg		ILMN_3046219	-0.144888	0.177992	0.997198	A930008G19Rik
ILMN_1225615	0.696388	0.0208766	Ars2								ILMN_2751948	0.216953	0.381844	0.99976	Hist2h2aa1		ILMN_1224540	0.15414	0.177999	0.997198	Eltd1
ILMN_2835443	0.696161	0.000700268	Ube2f								ILMN_2682063	0.216915	0.428396	0.99976	Rnf181		ILMN_3001914	0.32323	0.178067	0.997198	Nfkbia
ILMN_1256402	0.696024	0.000994551	6530401O14Rik								ILMN_1256434	0.216915	0.232288	0.99976	Pigk		ILMN_1245673	-0.184198	0.17809	0.997198	Tmem38a
ILMN_3161612	0.695721	0.00184531	Ireb2								ILMN_2649810	0.216788	0.407467	0.99976	Rpl3l		ILMN_2798097	0.13441	0.178101	0.997198	Olfr549
ILMN_2899041	0.694086	0.00123257	Mmp3								ILMN_2943477	0.216761	0.556343	0.99976	Lcmt1		ILMN_1250213	-0.477304	0.178108	0.997198	Sh3glb1
ILMN_2881610	0.69324	0.000107682	D9Ertd402e								ILMN_2993334	0.216409	0.287577	0.99976	Plekhf1		ILMN_2739698	-0.364449	0.178162	0.997198	Rab28
ILMN_2884610	0.692534	0.00567177	Ppapdc1								ILMN_2640441	0.216395	0.409837	0.99976	Hdac2		ILMN_2756855	-0.227818	0.178241	0.997198	Plxnc1
ILMN_2574633	0.692103	0.00705485	B430201C15Rik								ILMN_2870883	0.21627	0.425629	0.99976	Yrdc		ILMN_2498478	-0.391677	0.178246	0.997198	Ttc3
ILMN_1255216	0.691966	0.000729647	Hsf1								ILMN_1232428	0.216246	0.438658	0.99976	Rpp30		ILMN_2438212	-0.440705	0.178853	0.997198	LOC100040573
ILMN_2634564	0.691356	0.0120824	0610007P22Rik								ILMN_1226468	0.216188	0.568182	0.99976	Csde1		ILMN_2722346	-0.188659	0.178863	0.997198	Imap38
ILMN_2676606	0.690941	0.0080627	Optn								ILMN_2614486	0.216179	0.40573	0.99976	Rag1ap1		ILMN_1223933	0.114734	0.178936	0.997198	Ush1g
ILMN_1245586	0.690428	0.000147535	D130003C19Rik								ILMN_2679428	0.216133	0.600967	0.99976	1110058L19Rik		ILMN_2496664	-0.191046	0.178966	0.997198	Zfp346
ILMN_2955020	0.690413	0.000184036	Ticam2								ILMN_2725428	0.216086	0.426755	0.99976	Dnajb10		ILMN_2771359	0.161569	0.179069	0.997198	Olfr572
ILMN_2857993	0.690336	0.000355449	Bmx								ILMN_2614540	0.216063	0.0586859	0.99976	Poli		ILMN_2610084	-0.411179	0.179097	0.997198	Fgd4
ILMN_1240466	0.690292	0.0281496	Eif5								ILMN_2943599	0.216036	0.567329	0.99976	Ngfrap1		ILMN_2928679	0.103557	0.179282	0.997198	Cyp3a25
ILMN_2665198	0.690251	0.00246156	Tmem167								ILMN_2618831	0.215997	0.263128	0.99976	Rbj		ILMN_2497190	-0.26811	0.179379	0.997198	Bmf
ILMN_3006643	0.690011	0.000919546	Abi2								ILMN_2713055	0.215795	0.101734	0.99976	Psca		ILMN_2823796	-0.305687	0.17962	0.997198	Mtf2
ILMN_1231810	0.68971	0.0313389	Ube2e1								ILMN_1253677	0.215749	0.564249	0.99976	Eml4		ILMN_1248215	-0.158009	0.17969	0.997198	Sgca
ILMN_3154129	0.689565	0.0289669	Sbno1								ILMN_2746906	0.215743	0.601533	0.99976	Nudt19		ILMN_1233948	0.124835	0.179723	0.997198	2700050L05Rik
ILMN_2772752	0.688027	0.000430346	Fbxl15								ILMN_2744336	0.21571	0.106859	0.99976	LOC100041466		ILMN_1220594	0.153001	0.179775	0.997198	Fv1
ILMN_2995794	0.687572	0.00121473	BC063749								ILMN_2990152	0.215642	0.170399	0.99976	Dclk2		ILMN_2935307	-0.12969	0.179797	0.997198	Dennd4c
ILMN_2511089	0.687007	0.0329937	Ugcg								ILMN_2512216	0.215594	0.360678	0.99976	Tubgcp2		ILMN_1229340	-0.234919	0.17982	0.997198	OTTMUSG00000004461
ILMN_1241695	0.686683	0.00223712	Ms4a6d								ILMN_1235751	0.215478	0.462256	0.99976	Dus1l		ILMN_3047389	-0.150014	0.179862	0.997198	Gbp2
ILMN_2895293	0.686293	0.00170779	BC003993								ILMN_2718843	0.215468	0.58634	0.99976	4632417K18Rik		ILMN_2715150	0.12197	0.179936	0.997198	Nup35
ILMN_2725429	0.686184	0.01753	Lsm10								ILMN_2772380	0.215448	0.555086	0.99976	Mrto4		ILMN_2920173	0.13143	0.179979	0.997198	Mixl1
ILMN_2642403	0.68614	0.00734684	Lmo4								ILMN_1257515	0.215432	0.522155	0.99976	Mcrs1		ILMN_2611155	-0.390596	0.180048	0.997198	Kcmf1
ILMN_1244609	0.686103	0.000446977	9630032J03Rik								ILMN_2718284	0.215424	0.330446	0.99976	Mfsd1		ILMN_2598742	0.137532	0.180066	0.997198	Pkd1l2
ILMN_2685806	0.685479	0.0296355	Banf1								ILMN_2929952	0.215411	0.450882	0.99976	Sacm1l		ILMN_1249863	0.10748	0.180115	0.997198	Slamf1
ILMN_2783557	0.685152	0.0221633	Atpbd3								ILMN_1235979	0.215361	0.509794	0.99976	Nol5		ILMN_2592810	-0.432775	0.180211	0.997198	Map3k3
ILMN_1241278	0.684467	0.000482006	Rdh11								ILMN_2968183	0.215345	0.0665187	0.99976	Gpr155		ILMN_1237921	-0.11561	0.180245	0.997198	Slc24a2
ILMN_3162925	0.683968	0.000873072	C130026I21Rik								ILMN_2671286	0.215306	0.607197	0.99976	Tmem50b		ILMN_2730758	-0.281052	0.180261	0.997198	5730410I19Rik
ILMN_1259290	0.68394	0.00731096	Akt3								ILMN_1251877	0.215202	0.503368	0.99976	Psmc5		ILMN_2762318	-0.111807	0.180365	0.997198	Ap1m2
ILMN_2962606	0.683391	0.0121721	Psma5								ILMN_2780489	0.215153	0.620822	0.99976	Fh1		ILMN_2890496	-0.366663	0.180372	0.997198	Rbbp9
ILMN_2704372	0.682969	0.00607341	Adar								ILMN_2608602	0.215137	0.504655	0.99976	Grsf1		ILMN_3160174	-0.237989	0.180386	0.997198	Nrp
ILMN_2983525	0.682734	0.000692594	D12Ertd553e								ILMN_1220276	0.215001	0.50388	0.99976	Akap10		ILMN_1236972	-0.414977	0.180389	0.997198	LOC672705
ILMN_2645333	0.682579	0.0317217	H60a								ILMN_2978838	0.214947	0.611203	0.99976	Mat2a		ILMN_2741367	0.118077	0.18042	0.997198	Gm672
ILMN_1248187	0.682544	0.00923924	Ascc3								ILMN_2734060	0.214754	0.518787	0.99976	1110007M04Rik		ILMN_2446990	-0.122636	0.180442	0.997198	1810037K07Rik
ILMN_3051252	0.682429	0.00356552	BC026590								ILMN_3160517	0.214729	0.579088	0.99976	Cox17		ILMN_2844097	-0.404033	0.180466	0.997198	Foxn3
ILMN_1212745	0.681703	0.0015778	Elavl4								ILMN_1248003	0.214717	0.0216348	0.99976	P2rx7		ILMN_2751653	-0.37942	0.180528	0.997198	Pnpla8
ILMN_2773179	0.681142	0.00151225	Map2k4								ILMN_2491860	0.214689	0.564684	0.99976	Ttyh2		ILMN_1255322	-0.136976	0.180629	0.997198	Pnoc
ILMN_2594855	0.680787	0.00195304	Pdpk1								ILMN_1230533	0.214664	0.183551	0.99976	Clec12a		ILMN_1243455	-0.161934	0.180763	0.997198	Celsr2
ILMN_3007728	0.680664	0.00442225	Heatr3								ILMN_1251165	0.214626	0.484775	0.99976	Pcgf6		ILMN_2678127	0.152493	0.180814	0.997198	Rnf144a
ILMN_2583710	0.680169	0.00149263	A630059F13Rik								ILMN_1257102	0.21458	0.450717	0.99976	Cecr5		ILMN_1239661	-0.170204	0.180845	0.997198	Scoc
ILMN_1247740	0.679242	0.0155287	B430201A12Rik								ILMN_2665629	0.214514	0.05592	0.99976	Ldhd		ILMN_1216220	0.0956306	0.180969	0.997198	A930024E05Rik
ILMN_2633223	0.679193	0.0117534	1810063B07Rik								ILMN_2907473	0.214453	0.538665	0.99976	Tbc1d10a		ILMN_1222716	-0.328955	0.180972	0.997198	Sgcb
ILMN_2644140	0.679172	0.00660933	Pank4								ILMN_2594477	0.214424	0.600152	0.99976	Papss1		ILMN_1246471	-0.205039	0.181043	0.997198	Ctr9
ILMN_2513173	0.678974	0.00404873	2810026P18Rik								ILMN_3121784	0.214363	0.632199	0.99976	A930008G19Rik		ILMN_1226966	-0.145609	0.181055	0.997198	Morc1
ILMN_1248556	0.678964	0.0040714	A730062O07Rik								ILMN_2995549	0.21434	0.365475	0.99976	Galnt9		ILMN_2757617	-0.157188	0.18112	0.997198	Il1rl1
ILMN_2600022	0.678774	0.000326684	Heg1								ILMN_2603593	0.21432	0.279451	0.99976	Thap1		ILMN_1217043	-0.35976	0.181167	0.997198	LOC100047762
ILMN_2671438	0.678693	0.00633644	Ppp1r12a								ILMN_1251056	0.214309	0.321985	0.99976	Lsm6		ILMN_1242034	0.108391	0.181181	0.997198	Gpr139
ILMN_3034877	0.67851	0.0103079	Kif1b								ILMN_2721149	0.214307	0.378604	0.99976	Arl11		ILMN_2737517	-0.590361	0.1812	0.997198	Clk4
ILMN_2424138	0.678157	0.000321606	Rnf19a								ILMN_2674247	0.214289	0.0297875	0.99976	Cd38		ILMN_2887983	-0.357639	0.181237	0.997198	Cd300a
ILMN_1243949	0.677929	0.000802997	Dner								ILMN_2999642	0.214239	0.600738	0.99976	Nol10		ILMN_3151631	-0.16005	0.18126	0.997198	Usp38
ILMN_1255935	0.677747	0.000117215	Itgb4bp								ILMN_1252210	0.214235	0.493203	0.99976	2700097O09Rik		ILMN_1246260	0.124052	0.181276	0.997198	Nbeal1
ILMN_2568516	0.677689	0.00693775	Rbpms								ILMN_2660103	0.214227	0.506918	0.99976	Acvr1		ILMN_2775338	0.163779	0.181379	0.997198	6030498E09Rik
ILMN_1245979	0.677652	0.00281596	LOC381891								ILMN_1259946	0.214219	0.646829	0.99976	Cdc42se1		ILMN_3134844	-0.146704	0.181433	0.997198	Dysf
ILMN_1255728	0.677165	0.0202468	LOC219049								ILMN_2596666	0.214207	0.122621	0.99976	BC048403		ILMN_2603559	-0.336666	0.181498	0.997198	Aggf1
ILMN_2650447	0.677117	0.00193709	Col23a1								ILMN_1225565	0.214126	0.464582	0.99976	Igf1		ILMN_2604097	-0.384705	0.181512	0.997198	Eftud2
ILMN_2466034	0.677113	0.0192344	Ubl4								ILMN_2934532	0.214083	0.539672	0.99976	Prpf19		ILMN_2657356	-0.178856	0.181558	0.997198	Lig1
ILMN_2588315	0.67692	0.0366846	Rbpj								ILMN_2673601	0.214039	0.358577	0.99976	Pcgf3		ILMN_2971286	-0.374145	0.181627	0.997198	Ppp3ca
ILMN_2802714	0.676246	0.00160126	Pgam5								ILMN_2861493	0.214012	0.546155	0.99976	Tceal8		ILMN_2604570	-0.15653	0.181914	0.997198	Nptx1
ILMN_1225261	0.676203	0.00617209	Uchl1								ILMN_2666061	0.213985	0.545768	0.99976	Ndufa4		ILMN_2677092	-0.368657	0.181928	0.997198	Nutf2
ILMN_2708340	0.675846	0.00627609	1700029F09Rik								ILMN_3004151	0.213827	0.46764	0.99976	1600002K03Rik		ILMN_1246321	-0.152232	0.182	0.997198	Gstm6
ILMN_2682046	0.675834	0.0125689	2900073G15Rik								ILMN_2879382	0.213738	0.50871	0.99976	Med10		ILMN_2875169	-0.362186	0.18203	0.997198	6330416G13Rik
ILMN_2615439	0.674496	0.000452437	D11Lgp2e								ILMN_2730478	0.21364	0.410509	0.99976	Pik3c3		ILMN_3111744	-0.386375	0.182129	0.997198	Lpin1
ILMN_1258830	0.674433	0.000340287	Ppap2a								ILMN_2610744	0.21358	0.146702	0.99976	Myl4		ILMN_2668608	-0.193647	0.182147	0.997198	Rab10
ILMN_2717176	0.67412	0.000222993	Rgl1								ILMN_1228026	0.213569	0.535087	0.99976	Midn		ILMN_2763781	-0.173913	0.182212	0.997198	Tcf20
ILMN_2606711	0.67405	0.000178938	LOC100046163								ILMN_1232760	0.213557	0.397698	0.99976	A430107D22Rik		ILMN_2735429	-0.436301	0.182351	0.997198	AW146242
ILMN_2585676	0.674036	0.000369346	Slc6a4								ILMN_2602821	0.213554	0.306221	0.99976	Cdk5rap1		ILMN_2680398	-0.33842	0.182381	0.997198	Zc3h12d
ILMN_1253677	0.674011	0.0126156	Eml4								ILMN_1238805	0.213542	0.0357938	0.99976	A730011L01Rik		ILMN_2716346	0.142373	0.182415	0.997198	4921528I01Rik
ILMN_2515982	0.672593	0.0130869	Ugt1a6b								ILMN_2478626	0.213467	0.0475954	0.99976	C030014K22Rik		ILMN_2727184	0.121767	0.182428	0.997198	Paqr6
ILMN_2980044	0.671911	0.0339296	Asah2								ILMN_2759289	0.213358	0.483506	0.99976	Slk		ILMN_3113571	-0.165886	0.182478	0.997198	Gpr64
ILMN_2614522	0.67164	4.65e-05	Ube2f								ILMN_2839303	0.213239	0.456342	0.99976	Dph4		ILMN_1242477	0.147245	0.182598	0.997198	V1rf1
ILMN_1241481	0.671104	0.00750071	Arfgap2								ILMN_2666438	0.213191	0.546737	0.99976	LOC100048301		ILMN_3127491	-0.146627	0.182743	0.997198	Aak1
ILMN_1243563	0.670613	0.0299677	Atg4d								ILMN_1232261	0.213189	0.21124	0.99976	Ctnnal1		ILMN_2673894	-0.362247	0.182775	0.997198	Cdv3
ILMN_3078696	0.669356	0.00287701	Tcp10a								ILMN_2491654	0.213169	0.561304	0.99976	Ubap2		ILMN_2949970	0.133095	0.182881	0.997198	V1rd21
ILMN_1235439	0.669143	0.0270252	Usp7								ILMN_2664319	0.212993	0.466897	0.99976	Irf3		ILMN_2820814	-0.494191	0.182883	0.997198	Tbc1d15
ILMN_2452219	0.66897	0.000895267	C130027E04Rik								ILMN_2803004	0.212978	0.385823	0.99976	C130022K22Rik		ILMN_2735573	-0.353897	0.182895	0.997198	Acox3
ILMN_1212894	0.668932	0.0036126	Cask								ILMN_2736621	0.212967	0.0710272	0.99976	Proz		ILMN_2706411	-0.130493	0.182897	0.997198	P2rx6
ILMN_2663872	0.66863	0.00464613	Atp6v1e1								ILMN_2624574	0.212921	0.215151	0.99976	Cep135		ILMN_2907928	-0.369307	0.182952	0.997198	Smek2
ILMN_2621596	0.66833	0.0304936	LOC621823								ILMN_2637203	0.212861	0.449788	0.99976	Rfc5		ILMN_2831283	-0.441169	0.183091	0.997198	Tmem43
ILMN_2839877	0.668303	0.000470641	Hectd2								ILMN_3145787	0.212847	0.0617597	0.99976	Rhox12		ILMN_1224589	-0.35095	0.183182	0.997198	Tmem77
ILMN_2446175	0.668274	0.00249409	Vps29								ILMN_2646166	0.212798	0.588401	0.99976	Ndrl		ILMN_2650317	-0.262145	0.183183	0.997198	Foxp4
ILMN_1256538	0.668221	0.00379847	Gm1815								ILMN_2959291	0.212795	0.465299	0.99976	Upp1		ILMN_2850342	-0.282465	0.183206	0.997198	Cyb561d2
ILMN_2704641	0.668055	0.00549908	Dph3								ILMN_2749686	0.212795	0.470132	0.99976	Cdc37l1		ILMN_1235437	-0.415525	0.183261	0.997198	LOC100047323
ILMN_2962575	0.667741	0.00048025	A830080D01Rik								ILMN_1221028	0.212786	0.0611186	0.99976	Herc3		ILMN_2634749	-0.402128	0.183304	0.997198	Txnl4a
ILMN_1240234	0.667675	0.000663606	LOC383206								ILMN_2764781	0.212745	0.499297	0.99976	Pls3		ILMN_2770137	-0.132701	0.183332	0.997198	Tesp1
ILMN_2433482	0.666373	0.0134785	Zwint								ILMN_2647336	0.212677	0.340052	0.99976	AF251705		ILMN_2610809	-0.271117	0.183374	0.997198	Asph
ILMN_1255849	0.665927	0.000218103	Zdhhc13								ILMN_2622001	0.212632	0.246734	0.99976	Phf21a		ILMN_1255479	0.128541	0.183389	0.997198	Cldn2
ILMN_2751548	0.665501	7.08e-05	Pde4a								ILMN_2912239	0.212511	0.551696	0.99976	Hsd17b4		ILMN_1219002	-0.125221	0.183391	0.997198	Usmg5
ILMN_2622630	0.66538	0.000941141	0610037L13Rik								ILMN_2876015	0.212498	0.486593	0.99976	AA407659		ILMN_2645752	-0.136158	0.183419	0.997198	Kif5a
ILMN_1223300	0.664931	0.0166479	BC016423								ILMN_2913544	0.212488	0.559493	0.99976	Ssrp1		ILMN_1248099	0.112796	0.183434	0.997198	Col16a1
ILMN_2431807	0.664619	0.00596855	2610024E20Rik								ILMN_2661924	0.212486	0.149983	0.99976	Rcvrn		ILMN_2884098	-0.376742	0.183436	0.997198	Gorasp2
ILMN_2622856	0.664267	0.0271084	Apol9b								ILMN_3033524	0.212465	0.387142	0.99976	Ccdc93		ILMN_2774690	-0.256713	0.183524	0.997198	LOC677317
ILMN_1258552	0.664228	0.00955801	2610024G14Rik								ILMN_3096012	0.212454	0.373116	0.99976	Ssbp1		ILMN_1249838	-0.438142	0.183586	0.997198	3830408P04Rik
ILMN_2986605	0.664209	0.000600873	Pdss1								ILMN_1248788	0.212362	0.0384168	0.99976	Lypd2		ILMN_2637811	-0.38908	0.183709	0.997198	Gtf2h1
ILMN_2602352	0.663892	0.00595575	Ms4a6d								ILMN_2883795	0.212268	0.324788	0.99976	Dcun1d4		ILMN_1219193	-0.301707	0.183749	0.997198	Thrap2
ILMN_2551227	0.663851	0.000871139	E430039I23Rik								ILMN_2653143	0.212265	0.373648	0.99976	Fbxo28		ILMN_3022719	-0.138097	0.183784	0.997198	Wiz
ILMN_2859518	0.663839	0.0198216	Krtcap3								ILMN_2737903	0.212256	0.658824	0.99976	Fgd2		ILMN_2495363	-0.505034	0.183841	0.997198	Wasf2
ILMN_1227487	0.663717	0.0250656	2310014L17Rik								ILMN_2680549	0.212211	0.539223	0.99976	Pik3cb		ILMN_1234931	0.14179	0.183891	0.997198	Derl3
ILMN_2629354	0.663549	0.0269392	Maff								ILMN_1221703	0.212189	0.645464	0.99976	Abca7		ILMN_3022492	-0.278551	0.183961	0.997198	Nfic
ILMN_3124364	0.663465	0.00742114	Wdr61								ILMN_3067404	0.21218	0.202852	0.99976	Zfp386		ILMN_1240702	-0.246189	0.184006	0.997198	Atp1b3
ILMN_2603187	0.663417	0.000170254	Mecp2								ILMN_1239724	0.212095	0.576644	0.99976	Psmb1		ILMN_2722583	-0.346303	0.184052	0.997198	Tbc1d25
ILMN_1256817	0.663258	0.0129411	Slpi								ILMN_2972627	0.212029	0.518991	0.99976	Hint3		ILMN_2606564	-0.456917	0.184153	0.997198	Atic
ILMN_2723491	0.663044	0.0329028	Elovl1								ILMN_2657190	0.211941	0.606572	0.99976	Fbxo42		ILMN_2722650	-0.409451	0.184191	0.997198	LOC100044776
ILMN_2754997	0.663017	0.0012189	Slmo2								ILMN_1214036	0.211908	0.64148	0.99976	Heatr1		ILMN_1239592	-0.280301	0.184349	0.997198	1700012H17Rik
ILMN_2640348	0.662925	0.0141316	Tmem110								ILMN_2619528	0.211858	0.452839	0.99976	Klhl6		ILMN_3116570	-0.237514	0.184482	0.997198	Pdhb
ILMN_2718149	0.66239	0.00199901	Homer1								ILMN_1250696	0.211828	0.485509	0.99976	Tpbg		ILMN_2838308	-0.177769	0.1845	0.997198	Fmo1
ILMN_2999748	0.661373	0.000143142	Rabep1								ILMN_2473858	0.211822	0.44552	0.99976	Ttc19		ILMN_1218205	-0.213747	0.184711	0.997198	Taf5
ILMN_2589819	0.661186	0.00116564	Rabggtb								ILMN_2984935	0.211671	0.61614	0.99976	rp9		ILMN_2820948	-0.33054	0.184724	0.997198	Dbt
ILMN_2942588	0.661132	0.0001958	Yeats2								ILMN_2704027	0.211666	0.0400393	0.99976	Slc25a18		ILMN_2940118	-0.190563	0.184807	0.997198	V1rh3
ILMN_2965991	0.660659	0.0117241	Nob1								ILMN_1257485	0.211658	0.549352	0.99976	2610029G23Rik		ILMN_2684261	-0.224978	0.184815	0.997198	Mtbp
ILMN_2624676	0.660203	5.32e-05	Rtn4r								ILMN_2972371	0.211589	0.460831	0.99976	Paf1		ILMN_2680128	-0.323494	0.184904	0.997198	Zc3h13
ILMN_1246004	0.659487	0.000195888	2810458H16Rik								ILMN_2983247	0.211588	0.5894	0.99976	Ndufc1		ILMN_2836246	-0.254175	0.184969	0.997198	3110023B02Rik
ILMN_2940713	0.659464	0.000133514	Garnl4								ILMN_2754233	0.211566	0.215381	0.99976	Sgsm2		ILMN_2685569	-0.290893	0.185016	0.997198	Pus10
ILMN_2709267	0.658632	0.000679585	Cxcl3								ILMN_2509928	0.211491	0.471354	0.99976	Unk		ILMN_2731769	-0.449308	0.185177	0.997198	Plekhb2
ILMN_2851251	0.657901	0.000393681	Hn1l								ILMN_2648292	0.211417	0.52819	0.99976	H3f3b		ILMN_1255739	-0.30539	0.185197	0.997198	Clm3
ILMN_2812215	0.657814	0.00226741	Plekhg5								ILMN_1216852	0.211374	0.24204	0.99976	Slc25a14		ILMN_2732199	-0.142311	0.185394	0.997198	Sphk1
ILMN_2893437	0.657211	0.00186648	AU022252								ILMN_2731135	0.211353	0.0258604	0.99976	Syce2		ILMN_1216091	-0.25592	0.185469	0.997198	Wipi1
ILMN_2824022	0.657192	0.000113199	Map3k7ip3								ILMN_2621074	0.211326	0.617801	0.99976	Ethe1		ILMN_2654403	-0.511952	0.185534	0.997198	Rnf11
ILMN_2903639	0.657117	0.00118052	Tssc1								ILMN_3136789	0.211191	0.524561	0.99976	5830472M02Rik		ILMN_2930554	-0.140508	0.185545	0.997198	Olfr917
ILMN_3001076	0.656924	0.0126301	Setd8								ILMN_2623929	0.211174	0.513528	0.99976	Dexi		ILMN_1240160	0.13948	0.185555	0.997198	Nmu
ILMN_2995426	0.656864	0.0352447	Rbm43								ILMN_2799667	0.211089	0.51195	0.99976	2310001A20Rik		ILMN_2656296	0.144058	0.185584	0.997198	2810426N06Rik
ILMN_2623886	0.656355	0.000251608	A030007L17Rik								ILMN_3108894	0.21108	0.489674	0.99976	Sgk3		ILMN_2646625	-0.517802	0.185617	0.997198	Jun
ILMN_2736611	0.655843	0.000408683	Gtf2f2								ILMN_2768209	0.210988	0.351153	0.99976	BC029214		ILMN_3020654	0.114812	0.185682	0.997198	Sorbs1
ILMN_2643264	0.655759	0.000246038	Mrpl3								ILMN_2502226	0.21096	0.0511269	0.99976	Utf1		ILMN_2944546	-0.380481	0.185734	0.997198	Rfwd3
ILMN_2726092	0.655753	0.00367338	Cdk8								ILMN_3160616	0.210936	0.503671	0.99976	Whdc1		ILMN_3063153	-0.218128	0.18584	0.997198	Tbc1d2
ILMN_2701271	0.654967	0.00846362	Plscr1								ILMN_2715289	0.210926	0.558299	0.99976	Exosc7		ILMN_2881312	-0.13591	0.185948	0.997198	4930535E21Rik
ILMN_2757838	0.654466	0.000542615	Ippk								ILMN_2706129	0.210908	0.0906958	0.99976	E130303B06Rik		ILMN_2644708	-0.277828	0.186003	0.997198	D19Ertd737e
ILMN_2555238	0.654219	0.0313934	Cp								ILMN_1216788	0.210787	0.52609	0.99976	Slc17a5		ILMN_2618423	-0.280229	0.186005	0.997198	Zxdc
ILMN_2913269	0.654046	0.00238039	BC027231								ILMN_2674575	0.210785	0.707845	0.99976	Mmd		ILMN_2879349	-0.240674	0.186022	0.997198	Mare
ILMN_2917221	0.654032	0.00682758	Esd								ILMN_2767596	0.210766	0.634903	0.99976	Sav1		ILMN_3162369	-0.442255	0.186076	0.997198	Fbxo33
ILMN_2875915	0.653845	0.000135384	AU019823								ILMN_1229110	0.210747	0.657295	0.99976	Mrpl33		ILMN_1257485	-0.481649	0.186101	0.997198	2610029G23Rik
ILMN_1225037	0.653618	0.00479965	Grit								ILMN_2732536	0.210658	0.575825	0.99976	Dctn5		ILMN_2712792	-0.278508	0.186116	0.997198	Csnk1e
ILMN_1227596	0.653274	0.00271258	Pmvk								ILMN_2677170	0.210501	0.466116	0.99976	Oprs1		ILMN_2987599	0.154619	0.186151	0.997198	AI317395
ILMN_2868579	0.653198	0.00435913	Rnf14								ILMN_1253317	0.210408	0.53471	0.99976	Xpnpep1		ILMN_2805945	-0.431355	0.186157	0.997198	D3Ucla1
ILMN_3108109	0.652401	0.000270207	Nup88								ILMN_1222716	0.210362	0.38175	0.99976	Sgcb		ILMN_2711112	-0.159782	0.18621	0.997198	Shcbp1
ILMN_3156019	0.652163	0.00133048	Mmp1a								ILMN_2648973	0.210223	0.470984	0.99976	Ctcf		ILMN_1235979	-0.444247	0.186265	0.997198	Nol5
ILMN_1257639	0.651866	0.0195692	0610009J05Rik								ILMN_2865239	0.210143	0.513645	0.99976	Mrps18b		ILMN_2919999	0.158574	0.186302	0.997198	Jam4
ILMN_1249278	0.651791	0.000377769	AU022252								ILMN_2777655	0.210114	0.469228	0.99976	Aip		ILMN_2674296	-0.119858	0.186344	0.997198	Ngrn
ILMN_2953596	0.651759	0.000987488	E2f5								ILMN_2737982	0.210104	0.65584	0.99976	Dapk1		ILMN_1247553	-0.302411	0.186566	0.997198	Sepp1
ILMN_2694962	0.650371	0.00265719	Pcsk7								ILMN_2509962	0.210089	0.289262	0.99976	Zfp276		ILMN_2598438	-0.109259	0.18657	0.997198	Angel1
ILMN_1255513	0.65029	0.00449984	Cdr2								ILMN_1224336	0.210031	0.544423	0.99976	Spsb1		ILMN_2644950	-0.435476	0.186575	0.997198	Tprkb
ILMN_1258394	0.649408	0.0134811	Aars								ILMN_1255416	0.210027	0.784988	0.99976	Ly6a		ILMN_1225658	-0.378354	0.186645	0.997198	Ubl3
ILMN_2599110	0.647995	0.0013587	Uspl1								ILMN_1252335	0.209991	0.511417	0.99976	Agpat6		ILMN_1240861	0.11672	0.186648	0.997198	Svil
ILMN_2545037	0.647717	0.000539133	5730525O22Rik								ILMN_2838372	0.209937	0.543778	0.99976	2010111I01Rik		ILMN_2762397	-0.326512	0.186661	0.997198	Fbxo25
ILMN_2543767	0.647418	0.00156759	Set								ILMN_3009579	0.209899	0.612466	0.99976	Cova1		ILMN_1244112	-0.244773	0.186672	0.997198	Dhodh
ILMN_1245815	0.646788	7.59e-05	Ube2o								ILMN_2853508	0.20989	0.509208	0.99976	Tmem208		ILMN_2968632	-0.130885	0.1867	0.997198	Foxh1
ILMN_2940802	0.645586	0.00044327	Riok1								ILMN_2755163	0.209861	0.0589613	0.99976	Pigk		ILMN_2874853	-0.371032	0.186702	0.997198	Eef1b2
ILMN_2734283	0.64513	0.004122	Slc25a44								ILMN_2821014	0.209789	0.524316	0.99976	Timm8b		ILMN_3093132	0.161402	0.186713	0.997198	Dlgap1
ILMN_2640570	0.645019	0.00237891	Pak4								ILMN_2981896	0.209734	0.379425	0.99976	1810021J13Rik		ILMN_2729134	0.124897	0.186824	0.997198	Ugt2b37
ILMN_1212759	0.644954	0.0115849	Sdccag3								ILMN_2591800	0.209727	0.286727	0.99976	Comtd1		ILMN_2470211	-0.438618	0.186888	0.997198	Upf2
ILMN_2541190	0.64472	0.00531008	1500034J01Rik								ILMN_2595026	0.209683	0.487516	0.99976	Yod1		ILMN_2642093	0.132051	0.186912	0.997198	Hook1
ILMN_3126458	0.644691	0.00180202	Ankrd17								ILMN_2660099	0.209644	0.340512	0.99976	Slc25a5		ILMN_2700448	-0.409593	0.187009	0.997198	Specc1l
ILMN_1230913	0.644613	0.00339031	Metap1								ILMN_3162089	0.209603	0.49776	0.99976	Snx4		ILMN_3067780	-0.361228	0.187031	0.997198	Cnot2
ILMN_2762514	0.644403	0.00018054	2700087H15Rik								ILMN_2806720	0.209596	0.549787	0.99976	Rbks		ILMN_1234858	0.155526	0.18727	0.997198	Insig2
ILMN_3153614	0.644065	0.019091	Tmem70								ILMN_2893187	0.209479	0.588815	0.99976	Gripap1		ILMN_2732997	0.096225	0.187342	0.997198	2310058J06Rik
ILMN_2711562	0.644002	0.0458876	Pip5k1b								ILMN_2476139	0.209475	0.321497	0.99976	Tuba6		ILMN_1216871	-0.6868	0.18758	0.997198	Lcp1
ILMN_1214187	0.643345	0.00797164	LOC668492								ILMN_2692141	0.209298	0.319535	0.99976	Trdmt1		ILMN_3144358	-0.273518	0.187594	0.997198	Rnasen
ILMN_1218597	0.643197	0.00731612	Lrrc50								ILMN_2743932	0.209237	0.36147	0.99976	D330014H01Rik		ILMN_2757445	-0.450394	0.187606	0.997198	Ccdc41
ILMN_1219908	0.642897	0.02729	Tmem8								ILMN_2652384	0.209211	0.532593	0.99976	Igbp1		ILMN_2731989	-0.299007	0.187682	0.997198	Ext1
ILMN_1230038	0.642818	0.00328986	Vti1a								ILMN_3143069	0.209156	0.321976	0.99976	Klhl15		ILMN_1220353	-0.359196	0.187725	0.997198	Hdac3
ILMN_2444886	0.64219	0.000161887	Rlf								ILMN_1230238	0.209057	0.0667498	0.99976	Gm97		ILMN_3139771	-0.334612	0.187791	0.997198	Crbn
ILMN_2597909	0.64189	0.0121711	Ppfia1								ILMN_2836137	0.20904	0.536246	0.99976	E2f2		ILMN_2688607	-0.38972	0.187806	0.997198	Pptc7
ILMN_2633511	0.641443	0.0136611	Cdyl								ILMN_2626864	0.20895	0.504195	0.99976	F730014I05Rik		ILMN_2681446	-0.216786	0.187824	0.997198	Clpb
ILMN_2717117	0.641361	0.00559882	4930546H06Rik								ILMN_2705128	0.208933	0.461315	0.99976	Muted		ILMN_2709371	0.139689	0.187835	0.997198	Fbxo45
ILMN_2685958	0.641145	0.010871	Stim2								ILMN_2924601	0.208912	0.61526	0.99976	Klhl17		ILMN_2993185	-0.188426	0.187864	0.997198	Rhbdd2
ILMN_1216935	0.641077	0.000245646	2810439F02Rik								ILMN_2726837	0.208773	0.063469	0.99976	Nppb		ILMN_3163340	-0.426197	0.187915	0.997198	Rbm45
ILMN_1246999	0.640878	0.00535927	LOC677205								ILMN_2761459	0.208596	0.41616	0.99976	Lrsam1		ILMN_2886742	0.096962	0.187988	0.997198	Plagl1
ILMN_2680852	0.640569	0.000389957	Wdr59								ILMN_2706101	0.208481	0.068595	0.99976	Snx5		ILMN_1237677	-0.276982	0.188078	0.997198	Serbp1
ILMN_2730266	0.640242	0.000266959	Cd44								ILMN_2885532	0.208459	0.496842	0.99976	Cpt2		ILMN_3008586	-0.217017	0.18809	0.997198	Pib5pa
ILMN_2623844	0.640242	0.0341403	Pkp4								ILMN_1213117	0.208419	0.520959	0.99976	Trip10		ILMN_2965526	-0.31859	0.188141	0.997198	Papd1
ILMN_2716622	0.640191	0.00112293	Mapk11								ILMN_2589039	0.208381	0.562587	0.99976	Cox6c		ILMN_2660728	0.113024	0.188242	0.997198	Asb5
ILMN_2677772	0.639829	0.00505316	Srxn1								ILMN_1253813	0.208379	0.497808	0.99976	Nckap1l		ILMN_3086201	-0.300051	0.188261	0.997198	2610507B11Rik
ILMN_2944784	0.639034	0.014096	Ddx27								ILMN_2594558	0.208276	0.419075	0.99976	Mon1b		ILMN_1242368	-0.138934	0.188311	0.997198	Olfr1189
ILMN_2776721	0.638821	0.00275223	Gyk								ILMN_1246044	0.208273	0.321051	0.99976	Mrps25		ILMN_1253984	-0.160687	0.188355	0.997198	Abca9
ILMN_2666582	0.63854	0.0273367	Ninj1								ILMN_2749719	0.208269	0.0680586	0.99976	4930515G01Rik		ILMN_1212835	-0.189575	0.188396	0.997198	Ugt1a6a
ILMN_2943057	0.638394	0.00304105	Arl5c								ILMN_2973097	0.208236	0.0644584	0.99976	Coq3		ILMN_2934457	-0.325415	0.188489	0.997198	Ran
ILMN_1245750	0.637995	0.000808463	Prkcd								ILMN_1215862	0.208214	0.603916	0.99976	Cxcl9		ILMN_2519746	0.119466	0.188501	0.997198	Lrrc34
ILMN_1224786	0.637935	0.00579923	Pla1a								ILMN_2652936	0.208205	0.481623	0.99976	Sec11a		ILMN_2610861	-0.397071	0.188518	0.997198	Ap3b1
ILMN_1238423	0.637865	0.00515485	Tcerg1								ILMN_1218310	0.208151	0.441113	0.99976	Piga		ILMN_2613641	-0.507575	0.188523	0.997198	LOC100045617
ILMN_2609495	0.635712	0.000164222	Alg9								ILMN_1232589	0.208086	0.311413	0.99976	Kin		ILMN_2858121	-0.107261	0.1886	0.997198	C730036D15Rik
ILMN_2686407	0.635641	0.00094525	Tmem159								ILMN_2611728	0.208043	0.616311	0.99976	Sfrs6		ILMN_3041011	-0.350974	0.188802	0.997198	Fnbp1
ILMN_3156604	0.635134	0.0388451	Hmgb2								ILMN_2659200	0.207894	0.167003	0.99976	Prpf40b		ILMN_2637254	0.138554	0.188805	0.997198	Atf7
ILMN_2724868	0.634913	0.000420273	Appbp2								ILMN_2895873	0.207866	0.239862	0.99976	Ngb		ILMN_2865822	-0.341446	0.188823	0.997198	Napa
ILMN_1229566	0.634887	0.0028495	BC062185								ILMN_3160369	0.207825	0.309295	0.99976	Atg9b		ILMN_1253563	0.156388	0.188859	0.997198	Cyp2d13
ILMN_2748928	0.634656	0.00247328	Gsdmdc1								ILMN_3154581	0.207802	0.658773	0.99976	Gngt2		ILMN_1227295	-0.450925	0.18889	0.997198	BC005537
ILMN_2618745	0.634599	0.012045	Supv3l1								ILMN_2595408	0.207778	0.590111	0.99976	Pld1		ILMN_3008475	-0.513773	0.188932	0.997198	Cyb5r4
ILMN_2805829	0.634065	0.000176902	Exosc2								ILMN_1213805	0.207729	0.150006	0.99976	C8a		ILMN_2846198	0.108893	0.189125	0.997198	Echdc2
ILMN_2564644	0.634051	0.00111951	9930024G20Rik								ILMN_2825109	0.20766	0.113983	0.99976	Zfp330		ILMN_3163486	-0.420178	0.189129	0.997198	Heca
ILMN_1242047	0.633938	0.00630666	ENSMUSG00000074075								ILMN_1233412	0.207655	0.305195	0.99976	Ddx19a		ILMN_2688089	-0.166324	0.18918	0.997198	Hfe2
ILMN_2724322	0.633682	0.00326654	Cirh1a								ILMN_1221828	0.207651	0.513926	0.99976	Wiz		ILMN_2937484	0.149113	0.189207	0.997198	Dlgap2
ILMN_2740053	0.6335	0.000486597	Prpf3								ILMN_2897476	0.20756	0.542722	0.99976	1700034H14Rik		ILMN_2835053	-0.275034	0.189254	0.997198	BC088983
ILMN_2643159	0.633434	0.00272758	Sirt1								ILMN_1221007	0.207519	0.549545	0.99976	Prkd3		ILMN_2682516	-0.384977	0.1893	0.997198	Wipi2
ILMN_2607331	0.633166	0.00303028	Cldn9								ILMN_2806740	0.207499	0.186085	0.99976	Tmem161a		ILMN_2733796	-0.138636	0.189357	0.997198	Prpsap2
ILMN_2783429	0.632907	0.00583556	Dcp1a								ILMN_2944646	0.207429	0.555772	0.99976	Cope		ILMN_2989947	0.150754	0.189359	0.997198	Trpd52l3
ILMN_2633678	0.63288	0.00811949	Myo10								ILMN_2744592	0.207416	0.5942	0.99976	Ccdc53		ILMN_2590349	-0.401835	0.18936	0.997198	2510010F15Rik
ILMN_2693940	0.632677	0.000774303	Psmb8								ILMN_2776485	0.207372	0.406184	0.99976	Accs		ILMN_2684222	0.103698	0.189387	0.997198	Ddx59
ILMN_2648618	0.632396	0.0256188	Arfgap3								ILMN_2728916	0.207346	0.105456	0.99976	Phxr5		ILMN_3054831	0.118884	0.18939	0.997198	LOC382106
ILMN_1224855	0.632349	0.00296255	Samd9l								ILMN_1250709	0.207312	0.516061	0.99976	1810046J19Rik		ILMN_1227514	-0.360059	0.189481	0.997198	Pus3
ILMN_1218000	0.63207	0.00147334	A530020A01Rik								ILMN_2647156	0.207297	0.497891	0.99976	Pet112l		ILMN_1242772	-0.248118	0.189591	0.997198	Adal
ILMN_2896042	0.631992	0.00845322	BC057552								ILMN_1213573	0.207255	0.465548	0.99976	5930434B04Rik		ILMN_1250860	0.114904	0.189623	0.997198	4732456N10Rik
ILMN_2544252	0.631869	0.00617798	Mtf1								ILMN_2985079	0.207033	0.0350611	0.99976	Dleu7		ILMN_3133658	0.10787	0.189719	0.997198	Olfr1335
ILMN_2671124	0.63171	0.000278376	Psmb4								ILMN_3144164	0.206966	0.736935	0.99976	Irs2		ILMN_2595188	0.117531	0.189755	0.997198	Atg3
ILMN_2779636	0.631445	0.000142631	5730589K01Rik								ILMN_3090793	0.206777	0.398581	0.99976	Nfyc		ILMN_1240473	0.117348	0.189771	0.997198	V1rc26
ILMN_2777337	0.631122	0.00119144	LOC100048803								ILMN_1240544	0.20675	0.386763	0.99976	Lzic		ILMN_2614186	0.109411	0.189791	0.997198	Als2cr11
ILMN_2689274	0.630942	0.0316144	Dync1h1								ILMN_2875089	0.206687	0.468101	0.99976	1810027O10Rik		ILMN_2775130	0.123096	0.189806	0.997198	Skil
ILMN_2599618	0.630697	0.000210112	Morf4l2								ILMN_3002745	0.206593	0.568828	0.99976	Vkorc1		ILMN_3162511	-0.118096	0.189874	0.997198	Shroom3
ILMN_1253699	0.630496	0.00272879	2900045G02Rik								ILMN_2972755	0.206586	0.111151	0.99976	Cpox		ILMN_1251333	-0.297057	0.19009	0.997198	Gabarap
ILMN_2431056	0.630436	0.00135303	scl0003154.1_1								ILMN_3123889	0.206571	0.630546	0.99976	Zfp277		ILMN_2701562	-0.394761	0.190218	0.997198	2610103J23Rik
ILMN_1230860	0.630391	0.00494874	Rpo1-4								ILMN_3162564	0.206489	0.480115	0.99976	Dusp22		ILMN_2744789	-0.123589	0.190247	0.997198	BC003993
ILMN_2766616	0.63009	0.000386366	Eif4e2								ILMN_1235230	0.206471	0.0124345	0.99976	Pdlim3		ILMN_1228485	-0.356848	0.190359	0.997198	Csnk2a2
ILMN_2623929	0.629751	0.0083666	Dexi								ILMN_1225039	0.206442	0.366431	0.99976	Sc5d		ILMN_2624303	-0.194078	0.190606	0.997198	Centd2
ILMN_2738837	0.629705	0.000813188	Nif3l1								ILMN_1226639	0.206434	0.820111	0.99976	BC006779		ILMN_2613869	-0.278566	0.190729	0.997198	Clpx
ILMN_2469294	0.629146	0.0123624	Bicd2								ILMN_1226157	0.206427	0.10304	0.99976	Pik3r3		ILMN_2727695	0.116008	0.190732	0.997198	Nkx2-5
ILMN_2741790	0.628774	0.0128958	Ears2								ILMN_1250750	0.206401	0.627374	0.99976	Rnf113a2		ILMN_2707043	-0.360925	0.190744	0.997198	Ebp
ILMN_1221703	0.628519	0.000816979	Abca7								ILMN_2876575	0.206385	0.471827	0.99976	Ubxd1		ILMN_3050644	0.137443	0.190771	0.997198	Meis3
ILMN_1258961	0.628167	0.0347911	Hrb								ILMN_2890533	0.206377	0.321296	0.99976	EG668668		ILMN_1256117	-0.127738	0.190865	0.997198	Hrh3
ILMN_2838629	0.627763	0.00283717	Rccd1								ILMN_2453620	0.206324	0.518747	0.99976	Ube2g1		ILMN_3162184	-0.357651	0.19087	0.997198	AU014645
ILMN_2622983	0.627718	0.00765192	Dusp1								ILMN_2513849	0.206286	0.508339	0.99976	Cul5		ILMN_2798993	-0.263301	0.190882	0.997198	Nr1d2
ILMN_2816137	0.627716	0.0148275	Ppp1r11								ILMN_2914884	0.206244	0.529847	0.99976	Tmem9b		ILMN_2705235	-0.39633	0.191058	0.997198	BC067047
ILMN_2803004	0.627182	0.000392291	C130022K22Rik								ILMN_1233187	0.206242	0.55639	0.99976	LOC100048299		ILMN_3061192	-0.214563	0.19106	0.997198	Spag9
ILMN_1226468	0.627111	0.00055733	Csde1								ILMN_2662508	0.206239	0.356191	0.99976	Faf1		ILMN_3154849	-0.268214	0.191102	0.997198	Clpx
ILMN_2742152	0.626956	0.0302099	Gadd45a								ILMN_2627503	0.206205	0.100156	0.99976	Si		ILMN_2727598	-0.331666	0.191124	0.997198	LOC100046781
ILMN_2635606	0.62562	0.000386366	5730596K20Rik								ILMN_2872698	0.205862	0.443165	0.99976	Trak2		ILMN_2680086	-0.476586	0.191215	0.997198	Rhbdd1
ILMN_1243558	0.62543	0.00341072	Mettl3								ILMN_2748384	0.205839	0.73226	0.99976	Zfp710		ILMN_1236522	-0.426872	0.19122	0.997198	Cbr1
ILMN_1217700	0.625361	0.000344309	Fbxo38								ILMN_2965641	0.205809	0.463386	0.99976	2410002F23Rik		ILMN_2873131	0.138406	0.191254	0.997198	Trp53i11
ILMN_2694998	0.625264	0.00535546	Chmp2a								ILMN_2720995	0.2058	0.512932	0.99976	Pold3		ILMN_3058975	-0.222231	0.191272	0.997198	Fnta
ILMN_2657734	0.625187	0.00123033	Ddx46								ILMN_2600004	0.205798	0.028636	0.99976	Plk4		ILMN_2931315	0.151996	0.191282	0.997198	V1ra1
ILMN_2603593	0.625118	0.0110401	Thap1								ILMN_2602630	0.205792	0.518012	0.99976	Flad1		ILMN_2808355	-0.387598	0.19131	0.997198	Coq5
ILMN_1250309	0.624458	0.00211312	Lonrf1								ILMN_1228163	0.205745	0.205147	0.99976	Lrrc23		ILMN_2681676	-0.13436	0.191364	0.997198	Pramef12
ILMN_2675514	0.624275	0.000913714	Rpp38								ILMN_2622735	0.20573	0.56652	0.99976	Rnf40		ILMN_2638354	-0.207566	0.191445	0.997198	Prdx2
ILMN_2899599	0.624129	0.00312961	Ddx3y								ILMN_1225391	0.205726	0.0421122	0.99976	Foxe3		ILMN_1224736	-0.34559	0.191515	0.997198	Zmiz1
ILMN_2671411	0.623654	0.0051135	Klc1								ILMN_2987107	0.205698	0.556407	0.99976	2310056P07Rik		ILMN_1246789	0.119932	0.191528	0.997198	Hivep2
ILMN_3160174	0.62352	0.000132543	Nrp								ILMN_3135566	0.205696	0.593326	0.99976	Tsc2		ILMN_1219486	0.127885	0.19156	0.997198	Bmpr1b
ILMN_2933624	0.623175	0.00658781	LOC654467								ILMN_2627895	0.20569	0.612321	0.99976	Etfb		ILMN_1221256	0.113913	0.191583	0.997198	Igj
ILMN_2720334	0.622911	0.000623869	Utp11l								ILMN_2599110	0.205642	0.413457	0.99976	Uspl1		ILMN_2599986	0.117607	0.19161	0.997198	Tead4
ILMN_2594128	0.622881	0.000618881	Arglu1								ILMN_2993455	0.20563	0.401718	0.99976	Nedd1		ILMN_2601071	-0.293865	0.19169	0.997198	Mapk1
ILMN_2701486	0.621772	0.0057608	Ntng2								ILMN_3150205	0.205497	0.462371	0.99976	EG433224		ILMN_1222206	0.114791	0.191892	0.997198	Slfn4
ILMN_1221405	0.621676	0.000572944	Crk								ILMN_2714936	0.205477	0.444722	0.99976	Mki67ip		ILMN_2755981	-0.353759	0.19197	0.997198	6030443O07Rik
ILMN_2588398	0.62117	0.00734684	Impdh2								ILMN_2707749	0.205355	0.0169827	0.99976	Galr1		ILMN_2757916	-0.330279	0.192006	0.997198	Armc10
ILMN_2732419	0.620568	0.000626412	Mettl1								ILMN_1229743	0.205347	0.615472	0.99976	Mapre2		ILMN_2649325	0.101192	0.192018	0.997198	AI661453
ILMN_3155190	0.620186	0.010263	Stk35								ILMN_3161327	0.205344	0.58785	0.99976	Actr1b		ILMN_2940510	-0.367709	0.192052	0.997198	Tlk2
ILMN_1232593	0.619938	0.000253724	Tut1								ILMN_2838645	0.205306	0.45578	0.99976	Ssr3		ILMN_1224927	-0.221544	0.192054	0.997198	Dirc2
ILMN_1256618	0.619705	0.00317865	4632419I22Rik								ILMN_2846317	0.205286	0.609799	0.99976	Gmpr2		ILMN_2598604	0.137571	0.192109	0.997198	Cbx6
ILMN_2489877	0.619419	0.000544122	Yeats2								ILMN_2793616	0.205263	0.29263	0.99976	Lin54		ILMN_1233076	-0.455059	0.192174	0.997198	Prkcsh
ILMN_2726714	0.61901	0.00177622	D0H8S2298E								ILMN_2874409	0.205192	0.162746	0.99976	Fadd		ILMN_3126646	-0.152809	0.192197	0.997198	Grip1
ILMN_2698699	0.61901	0.00282031	Farsa								ILMN_2983525	0.205192	0.662907	0.99976	D12Ertd553e		ILMN_3163288	0.227829	0.192209	0.997198	Egfl7
ILMN_1230244	0.619	0.00302866	Klhl15								ILMN_2768325	0.20513	0.042245	0.99976	Cks2		ILMN_2909634	-0.38202	0.19222	0.997198	Trappc3
ILMN_2626300	0.618245	0.00336962	Rbm12								ILMN_2780322	0.205078	0.165596	0.99976	Tkt		ILMN_2981137	0.125068	0.192241	0.997198	Ctsq
ILMN_2603540	0.61812	0.00670084	Slc39a7								ILMN_2774825	0.205055	0.624652	0.99976	G3bp1		ILMN_2593787	-0.310335	0.192276	0.997198	Kcnk13
ILMN_2791578	0.617531	0.00571521	Gspt1								ILMN_1230708	0.205052	0.724759	0.99976	Clec4a1		ILMN_2857204	-0.263493	0.192365	0.997198	Pogz
ILMN_2847285	0.616939	0.000695215	2700062C07Rik								ILMN_2601833	0.205046	0.651104	0.99976	Plcg2		ILMN_1252464	-0.150562	0.192366	0.997198	Pcsk4
ILMN_2774825	0.616557	0.00115952	G3bp1								ILMN_2942930	0.20503	0.46394	0.99976	Ccrk		ILMN_2695281	-0.225588	0.192388	0.997198	Nup155
ILMN_2960214	0.616463	0.0133109	Nucks1								ILMN_2784402	0.204967	0.0584727	0.99976	Tmc1		ILMN_2719418	-0.105356	0.192388	0.997198	Duxbl
ILMN_1257184	0.616365	0.0140937	Cpeb4								ILMN_2893063	0.204815	0.383335	0.99976	Rnf219		ILMN_1233304	-0.247765	0.192419	0.997198	9130011E15Rik
ILMN_2666483	0.616188	0.0146235	Ruvbl1								ILMN_1248812	0.204814	0.545408	0.99976	Srd5a3		ILMN_2719151	0.17982	0.192435	0.997198	Olfr763
ILMN_1217670	0.616005	0.000220115	D330028D13Rik								ILMN_2717025	0.204783	0.114464	0.99976	EG208426		ILMN_3131846	-0.174323	0.192497	0.997198	Gm50
ILMN_3104025	0.615438	0.0189569	Asb13								ILMN_2726325	0.20478	0.555656	0.99976	Cetn3		ILMN_1232386	-0.34847	0.192522	0.997198	Hmg20b
ILMN_2647435	0.615404	0.00568731	Rassf1								ILMN_2907322	0.204774	0.516967	0.99976	Dtx2		ILMN_1232851	-0.531541	0.192525	0.997198	Rab12
ILMN_2740445	0.615197	0.0244752	Nsbp1								ILMN_2681528	0.20477	0.0673266	0.99976	LOC100047151		ILMN_1234171	-0.390783	0.192754	0.997198	Ezh2
ILMN_1225527	0.614629	0.00917245	2700062C07Rik								ILMN_2668261	0.204747	0.428464	0.99976	Slc26a6		ILMN_2777363	0.0953726	0.192844	0.997198	Tgm3
ILMN_2944150	0.614317	0.00353288	Sfrs4								ILMN_2632073	0.204713	0.34878	0.99976	Sfxn5		ILMN_2750062	-0.555242	0.192859	0.997198	Arhgap24
ILMN_2711007	0.61416	0.012011	Ap2b1								ILMN_2891573	0.204696	0.527863	0.99976	Rai12		ILMN_2958912	-0.159841	0.192872	0.997198	Hnrph3
ILMN_2426190	0.61411	0.00260644	Tsc22d2								ILMN_2697910	0.20466	0.0298749	0.99976	Ly6g5c		ILMN_2608746	-0.45382	0.192895	0.997198	Ltbp3
ILMN_1247490	0.613593	0.0114775	4933428G20Rik								ILMN_2712557	0.204629	0.499419	0.99976	H47		ILMN_2637538	-0.526282	0.192937	0.997198	Dusp3
ILMN_2829457	0.613533	0.00496857	Ncf1								ILMN_2995755	0.204549	0.589543	0.99976	Etf1		ILMN_2751345	-0.195459	0.192992	0.997198	Arhgef6
ILMN_2742075	0.61308	0.00245787	Cd14								ILMN_2759499	0.204548	0.361319	0.99976	AW544981		ILMN_2623480	-0.337793	0.193012	0.997198	1200014J11Rik
ILMN_2817883	0.612994	0.000582111	Als2								ILMN_2763867	0.204544	0.653029	0.99976	Rab21		ILMN_2901882	-0.113023	0.193024	0.997198	Tmem74
ILMN_1220072	0.612729	0.000978434	Zcchc6								ILMN_2740053	0.204462	0.473102	0.99976	Prpf3		ILMN_2751247	-0.271133	0.193043	0.997198	Urm1
ILMN_2602588	0.612506	0.0056862	Zc3hc1								ILMN_2688043	0.204403	0.0477785	0.99976	Cdc42		ILMN_3163283	-0.16723	0.19311	0.997198	LOC100046959
ILMN_2654186	0.612395	0.0126758	Nedd9								ILMN_2850170	0.204379	0.493538	0.99976	Zc3h3		ILMN_2738242	-0.304219	0.193119	0.997198	Pex3
ILMN_2949632	0.612364	0.00469488	Psmb2								ILMN_2875048	0.204363	0.232238	0.99976	Kcnj2		ILMN_2728254	-0.113732	0.193139	0.997198	Sdccag10
ILMN_1248750	0.612279	0.0233965	1200009I06Rik								ILMN_2524043	0.204317	0.371317	0.99976	Wdr75		ILMN_2686125	-0.476142	0.193179	0.997198	Mfap3
ILMN_2526938	0.612104	0.0222468	LOC623121								ILMN_1253331	0.204269	0.102011	0.99976	Zfp459		ILMN_2487517	-0.452274	0.193203	0.997198	Ssfa2
ILMN_2704576	0.61199	0.000172703	Mmp3								ILMN_2788065	0.20424	0.298379	0.99976	Nt5c2		ILMN_2700400	-0.34406	0.193219	0.997198	Galnt11
ILMN_1244619	0.611527	0.00088283	Stxbp1								ILMN_2699367	0.204214	0.455415	0.99976	1190005I06Rik		ILMN_1245658	-0.35122	0.193223	0.997198	Nxt2
ILMN_2637808	0.610736	0.00419708	Icam4								ILMN_2911344	0.204214	0.36421	0.99976	Plscr1		ILMN_2727980	-0.567728	0.193318	0.997198	Pdxdc1
ILMN_1252951	0.61063	0.00168929	Ap2b1								ILMN_2631745	0.204208	0.521273	0.99976	Arfrp1		ILMN_1222132	-0.320781	0.193329	0.997198	Tex2
ILMN_2689056	0.610352	0.0200631	Cd2bp2								ILMN_1250531	0.204196	0.389675	0.99976	Slc19a2		ILMN_2966766	0.115566	0.193355	0.997198	Rad51l1
ILMN_2633386	0.610078	0.0116129	LOC100044190								ILMN_2791551	0.204103	0.52274	0.99976	Zcrb1		ILMN_2997326	-0.0980564	0.193404	0.997198	Nptxr
ILMN_2833441	0.609714	0.0115137	Trafd1								ILMN_2945483	0.204081	0.550992	0.99976	Csde1		ILMN_3147135	-0.255624	0.193408	0.997198	Akr1a4
ILMN_1249934	0.609506	0.0147698	Gna13								ILMN_2733269	0.204057	0.0393547	0.99976	Hdgfrp3		ILMN_2618668	0.140786	0.193485	0.997198	Cry1
ILMN_2877227	0.609194	0.0053054	Snx13								ILMN_2990669	0.203877	0.0971815	0.99976	Gm1381		ILMN_2815383	-0.365493	0.193518	0.997198	Srfbp1
ILMN_2595383	0.609153	0.0473945	Cog8								ILMN_2903455	0.203842	0.100069	0.99976	Sardh		ILMN_1231274	0.125804	0.193605	0.997198	Cmtm5
ILMN_1240650	0.608802	0.00124793	1520402A20Rik								ILMN_1245678	0.20382	0.463053	0.99976	Abhd1		ILMN_2624977	-0.206551	0.193787	0.997198	A730024F05Rik
ILMN_1215890	0.60791	0.0036886	Creb1								ILMN_1223126	0.203778	0.458705	0.99976	Fadd		ILMN_1258609	-0.128181	0.193789	0.997198	Wdr31
ILMN_1233193	0.607653	0.00162078	Robo2								ILMN_2734952	0.203768	0.0661739	0.99976	Olfr823		ILMN_1219539	-0.413761	0.193891	0.997198	Zfp655
ILMN_3152241	0.60747	0.0115226	Slc16a6								ILMN_2867252	0.203714	0.180979	0.99976	Tpbpb		ILMN_2639454	-0.480312	0.193902	0.997198	Smu1
ILMN_2487814	0.607317	0.0108916	Cul3								ILMN_2629354	0.203702	0.0577682	0.99976	Maff		ILMN_2641897	0.174206	0.193964	0.997198	Ifna13
ILMN_1218196	0.607162	0.00284548	Il17rd								ILMN_1221208	0.203663	0.286835	0.99976	Slc30a5		ILMN_2847276	-0.138464	0.193973	0.997198	Mcf2l
ILMN_1243903	0.606628	0.0028992	Hspbap1								ILMN_1226138	0.203644	0.571519	0.99976	Jtb		ILMN_2749737	-0.386569	0.193985	0.997198	Dpp7
ILMN_1243875	0.606239	0.00644566	Suv420h1								ILMN_1252870	0.203637	0.0928871	0.99976	Rorb		ILMN_1229688	-0.403815	0.194023	0.997198	A730098D12Rik
ILMN_1239177	0.605789	0.00739927	LOC100045644								ILMN_1233040	0.203618	0.532683	0.99976	Lemd2		ILMN_2756686	-0.336317	0.194071	0.997198	1110057K04Rik
ILMN_1217600	0.604965	0.00115125	Camk2d								ILMN_2603825	0.203561	0.614391	0.99976	Setd8		ILMN_1255592	-0.287127	0.194109	0.997198	Sfmbt1
ILMN_1229687	0.604965	0.00094525	Rnf141								ILMN_2788629	0.203553	0.343557	0.99976	Cnih4		ILMN_2512663	0.107265	0.194134	0.997198	Wnt4
ILMN_1233302	0.603575	0.000149786	Asb1								ILMN_2663374	0.203551	0.584472	0.99976	Nr1h3		ILMN_2669589	0.127832	0.194188	0.997198	Gpr64
ILMN_2432508	0.602958	0.0131888	Slc39a13								ILMN_2624193	0.20351	0.0770751	0.99976	Ric3		ILMN_2592779	-0.381627	0.194232	0.997198	Klhl9
ILMN_1220700	0.602487	0.00473507	Irgq								ILMN_2721929	0.203501	0.693392	0.99976	Havcr2		ILMN_2985249	-0.172822	0.194249	0.997198	LOC631002
ILMN_2826816	0.60238	0.0210634	Ppox								ILMN_3020240	0.203471	0.519034	0.99976	Hbp1		ILMN_1253772	-0.107236	0.194261	0.997198	Cdsn
ILMN_2615145	0.602047	0.0239049	Fbxw17								ILMN_2844316	0.203461	0.548422	0.99976	Ddx1		ILMN_2764036	0.0986283	0.194512	0.997198	Ahsg
ILMN_1217153	0.601979	0.00149507	Rab18								ILMN_3124528	0.203442	0.576209	0.99976	Hvcn1		ILMN_2834850	0.148532	0.194547	0.997198	Fkbp3
ILMN_2620069	0.601924	0.00664913	Rpo1-4								ILMN_2758695	0.203418	0.434338	0.99976	Nup93		ILMN_2667829	0.126093	0.194557	0.997198	Prkcq
ILMN_2595622	0.601442	0.00297281	Igf2bp1								ILMN_1231387	0.203411	0.186022	0.99976	Ccdc114		ILMN_2623009	0.0996421	0.194628	0.997198	Ccr9
ILMN_2745540	0.600944	0.0242791	Cnot7								ILMN_2534259	0.203329	0.264037	0.99976	LOC237877		ILMN_2636663	0.111759	0.194648	0.997198	Ubqln3
ILMN_2752345	0.600641	0.00587511	Tmem168								ILMN_3141048	0.203283	0.618195	0.99976	Sepp1		ILMN_1215167	-0.594987	0.194736	0.997198	Ddx5
ILMN_2717696	0.600341	0.00203188	Ahctf1								ILMN_1217879	0.203128	0.417343	0.99976	LOC100042777		ILMN_1226573	0.122556	0.194743	0.997198	1700055M20Rik
ILMN_3162202	0.600299	0.0067415	Tmem86b								ILMN_2880246	0.20304	0.576687	0.99976	Smarce1		ILMN_1227279	0.104304	0.194747	0.997198	Olfr1141
ILMN_2596560	0.60019	0.00470569	Phactr1								ILMN_2726579	0.203006	0.10665	0.99976	Gcnt2		ILMN_2939666	0.132274	0.194812	0.997198	Fzd2
ILMN_2670313	0.600177	0.00385744	0610010F05Rik								ILMN_2641278	0.202899	0.5496	0.99976	Mfn2		ILMN_2836982	0.15271	0.194867	0.997198	Des
ILMN_2664972	0.600062	0.0224737	Mapre1								ILMN_2598742	0.202785	0.0575393	0.99976	Pkd1l2		ILMN_2747196	-0.330255	0.194912	0.997198	Cd82
ILMN_1233848	0.599559	0.00190651	Copg								ILMN_1251129	0.202633	0.557384	0.99976	Git2		ILMN_2643067	-0.395738	0.194933	0.997198	Rnf185
ILMN_1246419	0.599481	0.000358643	Grhl1								ILMN_1233793	0.202535	0.0999957	0.99976	Cct7		ILMN_2754698	-0.418567	0.195029	0.997198	Cd84
ILMN_1260569	0.598832	7.8e-05	1810013L24Rik								ILMN_2757807	0.202469	0.752817	0.99976	BC031353		ILMN_2467692	0.116673	0.195199	0.997198	Zfp503
ILMN_2459720	0.598338	0.0343804	2510010K19Rik								ILMN_2618257	0.202462	0.230624	0.99976	Slc24a1		ILMN_1243900	-0.148559	0.195217	0.997198	LOC626152
ILMN_2630293	0.59829	0.0289788	Dctn4								ILMN_2959757	0.202454	0.0140787	0.99976	Cyp2g1		ILMN_2970691	-0.354891	0.195249	0.997198	Ppie
ILMN_2426949	0.597359	0.000754738	Tnfrsf14								ILMN_3005441	0.202454	0.572439	0.99976	Ppa1		ILMN_2894961	-0.32873	0.195395	0.997198	Fgd6
ILMN_2698589	0.597347	0.0251586	Cstf2								ILMN_2722902	0.202437	0.508276	0.99976	Amfr		ILMN_2670625	-0.191699	0.195438	0.997198	Pmaip1
ILMN_2424912	0.597171	0.0301352	Vamp2								ILMN_1250182	0.202305	0.569747	0.99976	Cep164		ILMN_2879008	0.129772	0.195446	0.997198	Cyp21a1
ILMN_2647864	0.596641	0.00374188	Ogt								ILMN_2605858	0.202272	0.14001	0.99976	AI646023		ILMN_2960493	0.112548	0.195463	0.997198	4930563M21Rik
ILMN_2574417	0.596528	0.00484321	Pde4b								ILMN_2700107	0.202176	0.49517	0.99976	Rpo1-4		ILMN_2689986	-0.190553	0.195565	0.997198	LOC100048331
ILMN_1218150	0.596494	0.000978434	Gbp5								ILMN_1252430	0.202158	0.166351	0.99976	Ccdc93		ILMN_1215331	-0.392716	0.195566	0.997198	Dicer1
ILMN_2678200	0.596439	0.0411917	Gars								ILMN_3152663	0.202132	0.121543	0.99976	Gmfg		ILMN_3160672	-0.333	0.195688	0.997198	D030074E01Rik
ILMN_2660729	0.596108	0.0455822	Camsap1								ILMN_1237696	0.202078	0.570846	0.99976	Ppp4c		ILMN_2751194	-0.128912	0.195883	0.997198	Ddx17
ILMN_2805207	0.595983	0.0126779	B020018G12Rik								ILMN_2940802	0.20206	0.391642	0.99976	Riok1		ILMN_2837543	-0.37924	0.195927	0.997198	Nras
ILMN_1250418	0.595465	0.0199957	Npc1								ILMN_1243112	0.201982	0.522301	0.99976	Nrd1		ILMN_2736337	0.118409	0.196044	0.997198	Gatm
ILMN_1234100	0.595293	0.00962708	Bsdc1								ILMN_2742599	0.201915	0.556633	0.99976	Nfix		ILMN_2979089	-0.138776	0.196067	0.997198	Pdcd1lg2
ILMN_2598585	0.594848	0.00161716	Ikbkg								ILMN_2724191	0.201894	0.570085	0.99976	Ard1		ILMN_2868571	-0.105785	0.196117	0.997198	1700013N18Rik
ILMN_2455192	0.594576	0.0256887	Zfp68								ILMN_2779746	0.201891	0.562791	0.99976	Srp9		ILMN_2644587	-0.431193	0.196125	0.997198	Bzw2
ILMN_2726047	0.593986	0.0005569	Rfc3								ILMN_1227208	0.201875	0.15768	0.99976	Iars		ILMN_2645460	-0.107745	0.196147	0.997198	2410146L05Rik
ILMN_1222157	0.593264	0.000728334	Cul1								ILMN_2683222	0.201806	0.553657	0.99976	Srd5a3		ILMN_1254211	0.0983411	0.196163	0.997198	Lipk
ILMN_2646138	0.593043	0.0136228	Tmem11								ILMN_2925196	0.201802	0.43949	0.99976	Aqr		ILMN_2969435	-0.372257	0.196174	0.997198	Slc4a1ap
ILMN_1259711	0.592522	0.012381	A230061N24Rik								ILMN_2679723	0.201794	0.413025	0.99976	Tm2d2		ILMN_2591217	-0.42942	0.196192	0.997198	Rars
ILMN_3125920	0.592057	0.0328651	Mast2								ILMN_1239021	0.201794	0.607304	0.99976	Hnrpm		ILMN_2598998	-0.159406	0.196235	0.997198	Spred2
ILMN_1242013	0.592052	0.014541	Uck2								ILMN_1226169	0.20175	0.564792	0.99976	Sfrs11		ILMN_2646230	-0.352164	0.19632	0.997198	Dap3
ILMN_1226754	0.592033	0.0208038	Phc2								ILMN_1241128	0.20172	0.554199	0.99976	Calcoco1		ILMN_2654828	-0.0998309	0.196452	0.997198	Birc6
ILMN_2693094	0.591879	0.00043568	Lrch4								ILMN_1222640	0.20171	0.0912111	0.99976	Steap4		ILMN_1247352	0.0958975	0.196553	0.997198	Dmgdh
ILMN_2744752	0.59107	0.00489376	Riok3								ILMN_2496682	0.201694	0.498749	0.99976	Zfx		ILMN_2638349	-0.158018	0.196613	0.997198	Papss2
ILMN_2473858	0.590435	0.00259858	Ttc19								ILMN_2620078	0.20156	0.562034	0.99976	Dap3		ILMN_1235324	-0.321672	0.19665	0.997198	2310066E14Rik
ILMN_2662831	0.590335	0.0239977	LOC665181								ILMN_1225487	0.201496	0.116464	0.99976	St8sia1		ILMN_1231503	-0.411315	0.196659	0.997198	Oxct1
ILMN_2993334	0.589397	0.00600273	Plekhf1								ILMN_1212875	0.201477	0.120489	0.99976	Arhgef19		ILMN_2860580	-0.20788	0.196751	0.997198	Zdhhc24
ILMN_1234541	0.589262	0.0195939	A130047F11Rik								ILMN_2780550	0.201476	0.0896705	0.99976	Tnfaip8l1		ILMN_2589350	0.171637	0.196923	0.997198	Ces5
ILMN_2672325	0.589104	0.000997311	LOC100046163								ILMN_1228629	0.201451	0.521467	0.99976	Zfp704		ILMN_2620131	-0.220078	0.197023	0.997198	1810055E12Rik
ILMN_2605094	0.588973	0.0052494	Rsl1d1								ILMN_1220820	0.201424	0.50464	0.99976	Ttc4		ILMN_1226833	0.132263	0.197059	0.997198	Odf3l1
ILMN_2591029	0.588474	0.026373	Niban								ILMN_2804487	0.201399	0.59605	0.99976	Aif1		ILMN_1221564	0.129049	0.197069	0.997198	Ltbp1
ILMN_2811018	0.587886	0.0188055	Xylt2								ILMN_2676052	0.201358	0.325514	0.99976	Tef		ILMN_1253355	-0.22864	0.19711	0.997198	2810021B07Rik
ILMN_1217074	0.587779	0.000987125	Ubg								ILMN_2725429	0.201357	0.609834	0.99976	Lsm10		ILMN_2723931	-0.410348	0.197222	0.997198	E2f6
ILMN_2878424	0.587745	0.0360478	Rpl30								ILMN_2724322	0.201346	0.607772	0.99976	Cirh1a		ILMN_1223230	-0.351997	0.197235	0.997198	Gstp1
ILMN_1233469	0.587704	0.00595483	Ldlr								ILMN_2657728	0.201305	0.567644	0.99976	Stxbp2		ILMN_3162171	0.148801	0.197366	0.997198	D630037F22Rik
ILMN_2549039	0.586861	0.0007882	4930487N19Rik								ILMN_2987062	0.201264	0.647617	0.99976	Thyn1		ILMN_1252183	-0.171208	0.197443	0.997198	BC004004
ILMN_2624703	0.585856	0.000521294	Med27								ILMN_2636443	0.201255	0.605966	0.99976	Bcl2l2		ILMN_2716567	-0.34517	0.197477	0.997198	Bnip3l
ILMN_1257332	0.585332	0.0108805	Mkks								ILMN_1219787	0.201174	0.408046	0.99976	Zfp410		ILMN_2609516	-0.269691	0.197482	0.997198	Stt3b
ILMN_2707710	0.584839	0.0195797	Rbm12								ILMN_2921303	0.201063	0.542469	0.99976	Tyms-ps		ILMN_1236328	-0.127415	0.197534	0.997198	Tnp1
ILMN_1251465	0.584783	0.00072353	Kctd9								ILMN_2656915	0.201033	0.123906	0.99976	A830053O21Rik		ILMN_2750999	0.0968487	0.19754	0.997198	Nck1
ILMN_2745259	0.584671	0.0305898	Emd								ILMN_1234694	0.201027	0.527382	0.99976	Zfp277		ILMN_2695158	-0.201803	0.197562	0.997198	Kifc2
ILMN_2870487	0.583505	0.0458566	Cpne2								ILMN_3096361	0.200985	0.669116	0.99976	Bclaf1		ILMN_1224446	0.126196	0.197678	0.997198	Dnmt3a
ILMN_3014084	0.58322	0.0237931	Nr1h2								ILMN_1255834	0.20097	0.790608	0.99976	Stk17b		ILMN_1214975	0.134681	0.197702	0.997198	Amigo1
ILMN_2740922	0.581973	0.000168005	Mrpl46								ILMN_2811562	0.20084	0.0790072	0.99976	Olfr99		ILMN_2853601	-0.235834	0.197726	0.997198	Hs2st1
ILMN_2704715	0.581883	0.00255259	6330409N04Rik								ILMN_2741968	0.200811	0.140335	0.99976	Pard6b		ILMN_2769330	0.0979626	0.197731	0.997198	Cd6
ILMN_3001946	0.581366	0.00159721	Mettl1								ILMN_1215883	0.200748	0.235228	0.99976	Psd3		ILMN_2673566	-0.440836	0.197762	0.997198	Eif4ebp2
ILMN_1254935	0.581248	0.00139627	Mapk1ip1l								ILMN_1233759	0.200684	0.51599	0.99976	Asph		ILMN_1256430	-0.205082	0.197802	0.997198	Mcoln3
ILMN_1244584	0.581167	0.00225698	Zfyve16								ILMN_2459899	0.200635	0.230601	0.99976	Adamtsl4		ILMN_2416424	-0.358482	0.197837	0.997198	D19Wsu162e
ILMN_1240983	0.581076	0.00314727	D430035B07Rik								ILMN_2517170	0.200581	0.0713835	0.99976	Tuba4a		ILMN_2594575	-0.353547	0.197896	0.997198	Cugbp2
ILMN_2780619	0.581042	0.000936699	Zdhhc21								ILMN_2895000	0.20056	0.590052	0.99976	Slc35c2		ILMN_2754225	-0.184861	0.197899	0.997198	Prpf31
ILMN_2864798	0.580972	0.0202718	Zc3hc1								ILMN_3108109	0.200558	0.456127	0.99976	Nup88		ILMN_2867212	-0.152753	0.197911	0.997198	C1ql4
ILMN_2758695	0.580859	0.010993	Nup93								ILMN_3109573	0.200543	0.327287	0.99976	Mterf		ILMN_2986315	-0.352395	0.197985	0.997198	Mir16
ILMN_1253204	0.580645	0.000601613	Hipk3								ILMN_2759932	0.200499	0.0785742	0.99976	Ccdc122		ILMN_2696126	0.114809	0.198067	0.997198	1200011M11Rik
ILMN_2895862	0.579987	0.00208194	Psmb6								ILMN_1227951	0.200414	0.657826	0.99976	Gcnt2		ILMN_2919035	-0.13667	0.19814	0.997198	Serpinb9d
ILMN_2824098	0.579578	0.0195692	Iqsec2								ILMN_2455694	0.200397	0.0233917	0.99976	Vmn2r122		ILMN_1232428	-0.367578	0.198184	0.997198	Rpp30
ILMN_1229383	0.579498	0.00115412	Atp8b4								ILMN_2879506	0.200311	0.42765	0.99976	2310037I24Rik		ILMN_2614421	0.124069	0.198227	0.997198	Slc45a2
ILMN_2498416	0.578884	0.0273394	Zfp207								ILMN_2827780	0.200252	0.796652	0.99976	D14Ertd668e		ILMN_2691522	0.144423	0.198267	0.997198	Tfpi
ILMN_1230853	0.578547	0.0465739	Cfb								ILMN_2864834	0.200231	0.524277	0.99976	Abcb8		ILMN_2641111	-0.289903	0.198282	0.997198	Dpagt1
ILMN_2700689	0.578495	0.0486856	Ibrdc3								ILMN_2596834	0.200212	0.596092	0.99976	1190005P17Rik		ILMN_2623859	0.0822923	0.198361	0.997198	Abcc9
ILMN_2945483	0.57829	0.00109394	Csde1								ILMN_3123473	0.200202	0.527768	0.99976	Aldh18a1		ILMN_1235902	-0.190107	0.198398	0.997198	Nfatc2ip
ILMN_2864497	0.57808	0.0237447	Ncdn								ILMN_2960982	0.200174	0.470705	0.99976	Pex11a		ILMN_2889120	-0.283205	0.198411	0.997198	9130404D08Rik
ILMN_1244545	0.57799	0.000582983	6330444G18Rik								ILMN_1227463	0.200156	0.563453	0.99976	LOC100047834		ILMN_1254878	-0.401533	0.198412	0.997198	Eif4e3
ILMN_1224336	0.577952	0.011564	Spsb1								ILMN_2835012	0.200154	0.536151	0.99976	5730449L18Rik		ILMN_1228404	0.136913	0.198465	0.997198	Sh2d2a
ILMN_2718645	0.577862	0.00234405	Luzp1								ILMN_1249999	0.200093	0.54696	0.99976	Kdelc1		ILMN_2752104	0.106327	0.198515	0.997198	Atp7b
ILMN_1230798	0.577298	0.0258031	Braf								ILMN_2801934	0.200073	0.491499	0.99976	Pex3		ILMN_3150963	-0.350368	0.198562	0.997198	Cdv3
ILMN_2650547	0.577264	0.0363948	Hus1								ILMN_2694578	0.200058	0.489444	0.99976	Sec63		ILMN_2848163	-0.258748	0.198576	0.997198	Rilpl1
ILMN_1255013	0.576956	0.0151618	Ilf3								ILMN_2599392	0.200049	0.325062	0.99976	4732471D19Rik		ILMN_2719361	0.122947	0.198748	0.997198	Slc7a14
ILMN_2458587	0.576797	0.00896399	Zfp592								ILMN_2799267	0.200001	0.143133	0.99976	Mmp13		ILMN_2493052	-0.343239	0.198765	0.997198	Zfyve26
ILMN_3085946	0.576005	0.000784852	Zfp295								ILMN_2870549	0.199992	0.481281	0.99976	Dnajc3a		ILMN_2600104	0.102632	0.198774	0.997198	Hif1an
ILMN_2640330	0.575488	0.000362883	Cd44								ILMN_1226754	0.199983	0.594784	0.99976	Phc2		ILMN_2541142	-0.387305	0.198798	0.997198	LOC382010
ILMN_2780454	0.574864	0.00106145	S100pbp								ILMN_2612635	0.199969	0.62284	0.99976	Snrpd2		ILMN_1221634	-0.283189	0.199008	0.997198	Ndst1
ILMN_1255982	0.574674	0.00518596	2600001G24Rik								ILMN_2936604	0.199968	0.621582	0.99976	Zfp513		ILMN_2635167	-0.321575	0.199031	0.997198	LOC100048645
ILMN_1228796	0.574622	0.0443673	Atp6v1g2								ILMN_2873510	0.199958	0.571253	0.99976	Ppp4r1		ILMN_3138057	-0.243504	0.199032	0.997198	Ric8b
ILMN_2792047	0.574349	0.000240665	Fbxl15								ILMN_1244799	0.199939	0.4063	0.99976	Usp39		ILMN_1238119	-0.328787	0.19906	0.997198	Itgav
ILMN_1218176	0.574019	0.00963612	Stambp								ILMN_2720334	0.199911	0.526801	0.99976	Utp11l		ILMN_2642886	-0.344846	0.199063	0.997198	Rnf214
ILMN_2710201	0.57377	0.0040257	Fkbpl								ILMN_2986605	0.199908	0.363472	0.99976	Pdss1		ILMN_2522236	0.110667	0.199084	0.997198	Tyr
ILMN_3099758	0.57303	0.0114234	Pi4k2b								ILMN_2745370	0.199881	0.639684	0.99976	Sult1a1		ILMN_2694320	0.0876577	0.1991	0.997198	Mia2
ILMN_2474684	0.572871	0.010682	B230107K20Rik								ILMN_3009334	0.199853	0.493139	0.99976	Ncaph2		ILMN_2728879	-0.142294	0.199102	0.997198	Abcg2
ILMN_2976829	0.572143	0.0310266	Eif4a2								ILMN_3112268	0.199689	0.290421	0.99976	Dnmt3l		ILMN_1225552	-0.365693	0.199169	0.997198	Arsa
ILMN_1229253	0.571435	0.0175925	1700013A01Rik								ILMN_3131197	0.199589	0.531029	0.99976	Repin1		ILMN_3066763	-0.209332	0.199197	0.997198	Arl4a
ILMN_2839142	0.570546	0.0001817	1810008A18Rik								ILMN_2721894	0.199579	0.532542	0.99976	Eif2b4		ILMN_1250865	-0.351927	0.199223	0.997198	Golga5
ILMN_1231129	0.569327	0.000560671	Wasl								ILMN_2941677	0.199572	0.609759	0.99976	Ddost		ILMN_2760514	-0.42657	0.199407	0.997198	Agps
ILMN_1238486	0.569147	0.0177129	Ctsc								ILMN_2984012	0.199493	0.336233	0.99976	Fdxr		ILMN_1255556	-0.370987	0.19947	0.997198	LOC100047214
ILMN_2730249	0.567915	0.000272523	2310005N01Rik								ILMN_1249655	0.199464	0.113811	0.99976	Recql		ILMN_2998479	-0.266153	0.199495	0.997198	BC011248
ILMN_2673894	0.567789	0.0023668	Cdv3								ILMN_2691493	0.199463	0.563901	0.99976	Sssca1		ILMN_3093375	0.0889402	0.199521	0.997198	Ssxb2
ILMN_1241496	0.566986	0.00332498	9030024J15Rik								ILMN_1236131	0.199453	0.618227	0.99976	Mrpl48		ILMN_1228542	-0.268293	0.199528	0.997198	Gtf3c4
ILMN_2728802	0.566228	0.00440087	Arnt								ILMN_1219539	0.199368	0.519939	0.99976	Zfp655		ILMN_2883961	-0.337253	0.199742	0.997198	Sybl1
ILMN_2650775	0.565729	0.00876847	Nol12								ILMN_2689964	0.199366	0.0998283	0.99976	P2ry2		ILMN_3008399	0.147789	0.199755	0.997198	Glp2r
ILMN_2650266	0.565533	0.000201073	Amigo3								ILMN_1242622	0.199341	0.682922	0.99976	Crem		ILMN_2726448	-0.306517	0.199779	0.997198	Bbs4
ILMN_1247318	0.565226	0.00219489	Cramp1l								ILMN_1214952	0.199339	0.683246	0.99976	Cln3		ILMN_2936427	-0.411133	0.199849	0.997198	Mcm4
ILMN_1245701	0.5651	0.00739927	Prmt6								ILMN_2605417	0.19928	0.586424	0.99976	4933411K20Rik		ILMN_2913720	0.130519	0.199894	0.997198	Olfr1229
ILMN_2776391	0.565008	0.0120606	Hbs1l								ILMN_2745513	0.199267	0.0849208	0.99976	Rhag		ILMN_1241077	-0.23168	0.200061	0.997198	Hoxb4
ILMN_1245081	0.564735	0.000316618	Otud4								ILMN_1227277	0.19925	0.527914	0.99976	D9Ertd392e		ILMN_1219643	-0.166811	0.200086	0.997198	Slc24a4
ILMN_2678513	0.564732	0.016444	2610028A01Rik								ILMN_2783500	0.199145	0.593621	0.99976	Plekhg3		ILMN_1250087	0.125681	0.200121	0.997198	LOC632431
ILMN_2675152	0.564433	0.0103812	Vps37c								ILMN_1259252	0.199129	0.493624	0.99976	Anxa1		ILMN_2883414	-0.333016	0.20014	0.997198	Cenpl
ILMN_2877443	0.564431	0.00269237	Abhd2								ILMN_2727273	0.199112	0.57099	0.99976	Swap70		ILMN_1221429	-0.309801	0.20015	0.997198	Mllt11
ILMN_2979430	0.563728	0.000361162	Thg1l								ILMN_2494244	0.199106	0.426965	0.99976	Vdac2		ILMN_2484958	0.121172	0.200165	0.997198	Tubgcp5
ILMN_2993267	0.563206	0.00669276	Keap1								ILMN_2872537	0.199089	0.486209	0.99976	Nupl1		ILMN_2674548	-0.392206	0.200263	0.997198	Commd8
ILMN_2447712	0.562736	0.00396409	Ibrdc3								ILMN_1259202	0.199077	0.126995	0.99976	Muc1		ILMN_1246120	-0.11575	0.200287	0.997198	Zfand6
ILMN_1233153	0.5627	0.00534886	Psmb7								ILMN_2747677	0.19895	0.486328	0.99976	2310003L22Rik		ILMN_1257193	-0.497585	0.200383	0.997198	Ppm1a
ILMN_2981363	0.562656	0.0043639	Emilin2								ILMN_2619877	0.198878	0.0423077	0.99976	Ap1m2		ILMN_1225360	-0.376862	0.200417	0.997198	Ythdf2
ILMN_2435521	0.562533	0.000987488	Wdr13								ILMN_3130172	0.19886	0.515979	0.99976	Gba		ILMN_1248005	-0.175186	0.200448	0.997198	Aloxe3
ILMN_2625716	0.562487	0.0332527	Hook3								ILMN_1230913	0.198854	0.600378	0.99976	Metap1		ILMN_2658882	-0.121348	0.200482	0.997198	Olfr449
[truncated: 23,700 more rows]
